# Supplementary material for: Three new species and a new genus of majoid crabs from the eastern Pacific (Decapoda, Brachyura)
Source: Zookeys. 2019 Feb 18;(825):1–24. doi: 10.3897/zookeys.825.32271 (PMC6389645; doi:10.3897/zookeys.825.32271)
Supplement: XML Treatment for Collodes [file zookeys.825.32271-treatment1.xml]

<!DOCTYPE tp:taxon-treatment
  PUBLIC "-//TaxonX//DTD Taxonomic Treatment Publishing DTD v0 20100105//EN" "tax-treatment-NSO.dtd">
<tp:taxon-treatment xmlns:tp="http://www.plazi.org/taxpub"><tp:treatment-meta><kwd-group><label>Taxon classification</label><kwd><named-content xmlns:xlink="http://www.w3.org/1999/xlink" content-type="kingdom">Animalia</named-content></kwd><kwd><named-content xmlns:xlink="http://www.w3.org/1999/xlink" content-type="order">Decapoda</named-content></kwd><kwd><named-content xmlns:xlink="http://www.w3.org/1999/xlink" content-type="family">Inachoididae</named-content></kwd></kwd-group><mixed-citation publication-type="journal"><person-group><name><surname>Colavite</surname><given-names>Jessica</given-names></name><name><surname>Windsor</surname><given-names>Amanda</given-names></name><name><surname>Santana</surname><given-names>William</given-names></name></person-group><article-title>Three new species and a new genus of majoid crabs from the eastern Pacific (<tp:taxon-name><tp:taxon-name-part taxon-name-part-type="order">Decapoda</tp:taxon-name-part></tp:taxon-name>, <tp:taxon-name><tp:taxon-name-part taxon-name-part-type="infraorder">Brachyura</tp:taxon-name-part></tp:taxon-name>)</article-title><source>Zookeys</source><day>18</day><month>2</month><year>2019</year><volume>2019</volume><issue>825</issue><fpage>1</fpage><lpage>24</lpage><pub-id pub-id-type="doi">10.3897/zookeys.825.32271</pub-id></mixed-citation></tp:treatment-meta><tp:nomenclature><tp:taxon-name>
                <tp:taxon-name-part taxon-name-part-type="genus" reg="Collodes">Collodes</tp:taxon-name-part>
              </tp:taxon-name><tp:taxon-authority>Stimpson, 1860</tp:taxon-authority><tp:nomenclature-citation-list><tp:nomenclature-citation><tp:taxon-name>
                    <tp:taxon-name-part taxon-name-part-type="genus" reg="Collodes">Collodes</tp:taxon-name-part>
                  </tp:taxon-name><comment>Stimpson, 1860: 193, pl. II, fig. 4. [Type species: <tp:taxon-name><tp:taxon-name-part taxon-name-part-type="genus" reg="Collodes">Collodes</tp:taxon-name-part><tp:taxon-name-part taxon-name-part-type="species" reg="granosus">granosus</tp:taxon-name-part></tp:taxon-name> Stimpson, 1860, by original designation and monotypy].</comment></tp:nomenclature-citation></tp:nomenclature-citation-list></tp:nomenclature><tp:treatment-sec sec-type="Included species" id="SECID0EUHAE"><title>Included species.</title><p><italic><tp:taxon-name><tp:taxon-name-part taxon-name-part-type="genus" reg="Collodes">Collodes</tp:taxon-name-part><tp:taxon-name-part taxon-name-part-type="species" reg="anartius">anartius</tp:taxon-name-part></tp:taxon-name></italic> sp. n.; <italic><tp:taxon-name><tp:taxon-name-part taxon-name-part-type="genus" reg="Collodes">Collodes</tp:taxon-name-part><tp:taxon-name-part taxon-name-part-type="species" reg="armatus">armatus</tp:taxon-name-part></tp:taxon-name></italic> Rathbun, 1898; <italic><tp:taxon-name><tp:taxon-name-part taxon-name-part-type="genus" reg="Collodes">C.</tp:taxon-name-part><tp:taxon-name-part taxon-name-part-type="species" reg="gibbosus">gibbosus</tp:taxon-name-part></tp:taxon-name></italic> (Bell, 1835) (formerly in <italic><tp:taxon-name><tp:taxon-name-part taxon-name-part-type="genus" reg="Mycrorhynchus">Mycrorhynchus</tp:taxon-name-part></tp:taxon-name></italic>); <italic><tp:taxon-name><tp:taxon-name-part taxon-name-part-type="genus" reg="Collodes">C.</tp:taxon-name-part><tp:taxon-name-part taxon-name-part-type="species" reg="granosus">granosus</tp:taxon-name-part></tp:taxon-name></italic> Stimpson, 1860; <italic><tp:taxon-name><tp:taxon-name-part taxon-name-part-type="genus" reg="Collodes">C.</tp:taxon-name-part><tp:taxon-name-part taxon-name-part-type="species" reg="inermis">inermis</tp:taxon-name-part></tp:taxon-name></italic> A Milne-Edwards, 1878; <italic><tp:taxon-name><tp:taxon-name-part taxon-name-part-type="genus" reg="Collodes">C.</tp:taxon-name-part><tp:taxon-name-part taxon-name-part-type="species" reg="leptocheles">leptocheles</tp:taxon-name-part></tp:taxon-name></italic> Rathbun, 1894; <italic><tp:taxon-name><tp:taxon-name-part taxon-name-part-type="genus" reg="Collodes">C.</tp:taxon-name-part><tp:taxon-name-part taxon-name-part-type="species" reg="levis">levis</tp:taxon-name-part></tp:taxon-name></italic> Rathbun, 1901; <italic><tp:taxon-name><tp:taxon-name-part taxon-name-part-type="genus" reg="Collodes">C.</tp:taxon-name-part><tp:taxon-name-part taxon-name-part-type="species" reg="nudus">nudus</tp:taxon-name-part></tp:taxon-name></italic> Stimpson, 1871; <italic><tp:taxon-name><tp:taxon-name-part taxon-name-part-type="genus" reg="Collodes">C.</tp:taxon-name-part><tp:taxon-name-part taxon-name-part-type="species" reg="obesus">obesus</tp:taxon-name-part></tp:taxon-name></italic> A Milne-Edwards, 1878; <italic><tp:taxon-name><tp:taxon-name-part taxon-name-part-type="genus" reg="Collodes">C.</tp:taxon-name-part><tp:taxon-name-part taxon-name-part-type="species" reg="robsonae">robsonae</tp:taxon-name-part></tp:taxon-name></italic> Garth, 1958; <!--PageBreak --><!--PageBreak --><italic><tp:taxon-name><tp:taxon-name-part taxon-name-part-type="genus" reg="Collodes">C.</tp:taxon-name-part><tp:taxon-name-part taxon-name-part-type="species" reg="robustus">robustus</tp:taxon-name-part></tp:taxon-name></italic> Smith, 1883; <italic><tp:taxon-name><tp:taxon-name-part taxon-name-part-type="genus" reg="Collodes">C.</tp:taxon-name-part><tp:taxon-name-part taxon-name-part-type="species" reg="rostratus">rostratus</tp:taxon-name-part></tp:taxon-name></italic> A Milne-Edwards, 1878; <italic><tp:taxon-name><tp:taxon-name-part taxon-name-part-type="genus" reg="Collodes">C.</tp:taxon-name-part><tp:taxon-name-part taxon-name-part-type="species" reg="tenuirostris">tenuirostris</tp:taxon-name-part></tp:taxon-name></italic> Rathbun, 1893; <italic><tp:taxon-name><tp:taxon-name-part taxon-name-part-type="genus" reg="Collodes">C.</tp:taxon-name-part><tp:taxon-name-part taxon-name-part-type="species" reg="trispinosus">trispinosus</tp:taxon-name-part></tp:taxon-name></italic> Stimpson, 1871 (= <italic><tp:taxon-name><tp:taxon-name-part taxon-name-part-type="genus" reg="Collodes">Collodes</tp:taxon-name-part><tp:taxon-name-part taxon-name-part-type="species" reg="depressus">depressus</tp:taxon-name-part></tp:taxon-name></italic> A Milne-Edwards, 1878 junior subjective synonym); <italic><tp:taxon-name><tp:taxon-name-part taxon-name-part-type="genus" reg="Collodes">C.</tp:taxon-name-part><tp:taxon-name-part taxon-name-part-type="species" reg="tumidus">tumidus</tp:taxon-name-part></tp:taxon-name></italic> Rathbun, 1898; <italic><tp:taxon-name><tp:taxon-name-part taxon-name-part-type="genus" reg="Collodes">C.</tp:taxon-name-part><tp:taxon-name-part taxon-name-part-type="species" reg="tuerkayi">tuerkayi</tp:taxon-name-part></tp:taxon-name></italic> Santana &amp; Tavares, 2017.</p></tp:treatment-sec></tp:taxon-treatment>
