# Supplementary material for: Three new species and a new genus of majoid crabs from the eastern Pacific (Decapoda, Brachyura)
Source: Zookeys. 2019 Feb 18;(825):1–24. doi: 10.3897/zookeys.825.32271 (PMC6389645; doi:10.3897/zookeys.825.32271)
Supplement: XML Treatment for Collodes anartius [file zookeys.825.32271-treatment2.xml]

<!DOCTYPE tp:taxon-treatment
  PUBLIC "-//TaxonX//DTD Taxonomic Treatment Publishing DTD v0 20100105//EN" "tax-treatment-NSO.dtd">
<tp:taxon-treatment xmlns:tp="http://www.plazi.org/taxpub"><tp:treatment-meta><kwd-group><label>Taxon classification</label><kwd><named-content xmlns:xlink="http://www.w3.org/1999/xlink" content-type="kingdom">Animalia</named-content></kwd><kwd><named-content xmlns:xlink="http://www.w3.org/1999/xlink" content-type="order">Decapoda</named-content></kwd><kwd><named-content xmlns:xlink="http://www.w3.org/1999/xlink" content-type="family">Inachoididae</named-content></kwd></kwd-group><mixed-citation publication-type="journal"><person-group><name><surname>Colavite</surname><given-names>Jessica</given-names></name><name><surname>Windsor</surname><given-names>Amanda</given-names></name><name><surname>Santana</surname><given-names>William</given-names></name></person-group><article-title>Three new species and a new genus of majoid crabs from the eastern Pacific (<tp:taxon-name><tp:taxon-name-part taxon-name-part-type="order">Decapoda</tp:taxon-name-part></tp:taxon-name>, <tp:taxon-name><tp:taxon-name-part taxon-name-part-type="infraorder">Brachyura</tp:taxon-name-part></tp:taxon-name>)</article-title><source>Zookeys</source><day>18</day><month>2</month><year>2019</year><volume>2019</volume><issue>825</issue><fpage>1</fpage><lpage>24</lpage><pub-id pub-id-type="doi">10.3897/zookeys.825.32271</pub-id></mixed-citation></tp:treatment-meta><tp:nomenclature><tp:taxon-name>
                <tp:taxon-name-part taxon-name-part-type="genus" reg="Collodes">Collodes</tp:taxon-name-part>
                <tp:taxon-name-part taxon-name-part-type="species" reg="anartius">anartius</tp:taxon-name-part>
                <object-id xmlns:xlink="http://www.w3.org/1999/xlink" content-type="zoobank" xlink:type="simple">http://zoobank.org/DE0C558B-A35A-4E21-903F-35B83C026485</object-id>
              </tp:taxon-name><tp:taxon-status xmlns:xlink="http://www.w3.org/1999/xlink" xlink:type="simple">sp. n.</tp:taxon-status><xref ref-type="fig" rid="F2">Figures 2A, C, E, F</xref><xref ref-type="fig" rid="F3">; 3A, C</xref><xref ref-type="fig" rid="F4">; 4A, C, E</xref><xref ref-type="fig" rid="F7">, 7A, B</xref></tp:nomenclature><tp:treatment-sec sec-type="Holotype" id="SECID0EWPAE"><title>Holotype.</title><p>Peru, off Paita, Piura, Southeast Pacific Biological Oceanographic Project (<abbrev xmlns:xlink="http://www.w3.org/1999/xlink" content-type="institution" xlink:title="Southeast Pacific Biological Oceanographic Project" id="ABBRID0E3PAE" xlink:type="simple">SEPBOP</abbrev>), R/V Anton Bruun, cruise 16, stn 625–A, 04°57' / <named-content xmlns:xlink="http://www.w3.org/1999/xlink" content-type="dwc:verbatimCoordinates" xlink:type="simple"><named-content content-type="geo-json" specific-use="{&#34;type&#34;:&#34;Point&#34;,&#34;coordinates&#34;:[-81.383333,-5.016667]}" id="NCID0EEQAE" xlink:type="simple">05°01'S; 81°23'W</named-content></named-content>, 02.vi.1966, Smithsonian Oceanographic Sorting Center coll., 118–133 m, male, <abbrev xmlns:xlink="http://www.w3.org/1999/xlink" xlink:title="carapace length" id="ABBRID0EJQAE" xlink:type="simple">cl</abbrev> 27 mm, <abbrev xmlns:xlink="http://www.w3.org/1999/xlink" xlink:title="carapace maximum width" id="ABBRID0ENQAE" xlink:type="simple">cw</abbrev> 23.5 mm (<named-content xmlns:xlink="http://www.w3.org/1999/xlink" content-type="dwc:institutional_code" xlink:type="simple">USNM</named-content> 1462817).</p></tp:treatment-sec><tp:treatment-sec sec-type="Paratypes" id="SECID0EWQAE"><title>Paratypes.</title><p>Peru, off Paita, Piura Southeast Pacific Biological Oceanographic Project (<abbrev xmlns:xlink="http://www.w3.org/1999/xlink" content-type="institution" xlink:title="Southeast Pacific Biological Oceanographic Project" id="ABBRID0E3QAE" xlink:type="simple">SEPBOP</abbrev>), R/V Anton Bruun, cruise 16, stn 625–A, 04°57' / <named-content xmlns:xlink="http://www.w3.org/1999/xlink" content-type="dwc:verbatimCoordinates" xlink:type="simple"><named-content content-type="geo-json" specific-use="{&#34;type&#34;:&#34;Point&#34;,&#34;coordinates&#34;:[-81.383333,-5.016667]}" id="NCID0EERAE" xlink:type="simple">05°01'S; 81°23'W</named-content></named-content>, 02.vi.1966, Smithsonian Oceanographic Sorting Center coll., 118–133 m, 49 males, 7 females (<named-content xmlns:xlink="http://www.w3.org/1999/xlink" content-type="dwc:institutional_code" xlink:type="simple">USNM</named-content> 1462747). Idem, 1 male (<named-content xmlns:xlink="http://www.w3.org/1999/xlink" content-type="dwc:institutional_code" xlink:type="simple">MZUSP</named-content> 38889) 1 female (<named-content xmlns:xlink="http://www.w3.org/1999/xlink" content-type="dwc:institutional_code" xlink:type="simple">MZUSP</named-content> 38890). Southeast Pacific Biological Oceanographic Project (<abbrev xmlns:xlink="http://www.w3.org/1999/xlink" content-type="institution" xlink:title="Southeast Pacific Biological Oceanographic Project" id="ABBRID0EYRAE" xlink:type="simple">SEPBOP</abbrev>), R/V Anton Bruun, cruise 16, stn 626–B, 05°07' / <named-content xmlns:xlink="http://www.w3.org/1999/xlink" content-type="dwc:verbatimCoordinates" xlink:type="simple"><named-content content-type="geo-json" specific-use="{&#34;type&#34;:&#34;Point&#34;,&#34;coordinates&#34;:[-81.450000,-4.983333]}" id="NCID0EASAE" xlink:type="simple">04°59'S; 81°27'W</named-content></named-content>, 03.vi.1966, Smithsonian Oceanographic Sorting Center coll., 365–457 m, male, <abbrev xmlns:xlink="http://www.w3.org/1999/xlink" xlink:title="carapace length" id="ABBRID0EFSAE" xlink:type="simple">cl</abbrev> 28.47 mm, <abbrev xmlns:xlink="http://www.w3.org/1999/xlink" xlink:title="carapace maximum width" id="ABBRID0EJSAE" xlink:type="simple">cw</abbrev> 24.0 mm, 1 female, <abbrev xmlns:xlink="http://www.w3.org/1999/xlink" xlink:title="carapace length" id="ABBRID0ENSAE" xlink:type="simple">cl</abbrev> 24.0 mm, <abbrev xmlns:xlink="http://www.w3.org/1999/xlink" xlink:title="carapace maximum width" id="ABBRID0ERSAE" xlink:type="simple">cw</abbrev> 19.2 mm, illustrated (<named-content xmlns:xlink="http://www.w3.org/1999/xlink" content-type="dwc:institutional_code" xlink:type="simple">USNM</named-content> 1462821). Idem, 16 males, 2 juvenile females, 2 females, 32 ovigerous females (<named-content xmlns:xlink="http://www.w3.org/1999/xlink" content-type="dwc:institutional_code" xlink:type="simple">USNM</named-content> 1462818). Southeast Pacific Biological Oceanographic Project (<abbrev xmlns:xlink="http://www.w3.org/1999/xlink" content-type="institution" xlink:title="Southeast Pacific Biological Oceanographic Project" id="ABBRID0E6SAE" xlink:type="simple">SEPBOP</abbrev>), R/V Anton Bruun, cruise 6, stn 627–A, 05°01'/ <named-content xmlns:xlink="http://www.w3.org/1999/xlink" content-type="dwc:verbatimCoordinates" xlink:type="simple"><named-content content-type="geo-json" specific-use="{&#34;type&#34;:&#34;Point&#34;,&#34;coordinates&#34;:[-81.416667,-4.983333]}" id="NCID0EHTAE" xlink:type="simple">04°59'S; 81°25'W</named-content></named-content>/ 81°25'W, 03.vi.1966, Smithsonian Oceanographic Sorting Center coll., 200–311 m, 4 males, 1 female (<named-content xmlns:xlink="http://www.w3.org/1999/xlink" content-type="dwc:institutional_code" xlink:type="simple">USNM</named-content> 1462676).</p></tp:treatment-sec><tp:treatment-sec sec-type="material" id="SECID0ERTAE"><title>Comparative material.</title><p><italic><tp:taxon-name><tp:taxon-name-part taxon-name-part-type="genus" reg="Collodes">Collodes</tp:taxon-name-part><tp:taxon-name-part taxon-name-part-type="species" reg="tenuirostris">tenuirostris</tp:taxon-name-part></tp:taxon-name></italic>. Mexico, Sonora, Puerto Lobos, R/V Albatross, stn 3018, <named-content xmlns:xlink="http://www.w3.org/1999/xlink" content-type="dwc:verbatimCoordinates" xlink:type="simple"><named-content content-type="geo-json" specific-use="{&#34;type&#34;:&#34;Point&#34;,&#34;coordinates&#34;:[-133.083333,30.266667]}" id="NCID0EFUAE" xlink:type="simple">30°16'00"N; 133°05'00"W</named-content></named-content>, 24.iii.1889, USFC coll., MJ Rathbun det., 66 m, male holotype, 1 male paratype (<named-content xmlns:xlink="http://www.w3.org/1999/xlink" content-type="dwc:institutional_code" xlink:type="simple">USNM</named-content> 17333). Costa Rica, off Playa Flamingo, R/V Urraca, stn CR–23, 15.vii.2005, R Collin coll., 1 male, DNA only (<named-content xmlns:xlink="http://www.w3.org/1999/xlink" content-type="dwc:institutional_code" xlink:type="simple">ULLZ</named-content> 8235). Gulf of Nicoya, vii.1979, <named-content xmlns:xlink="http://www.w3.org/1999/xlink" content-type="dwc:verbatimCoordinates" xlink:type="simple"><named-content content-type="geo-json" specific-use="{&#34;type&#34;:&#34;Point&#34;,&#34;coordinates&#34;:[-85.140500,9.804500]}" id="NCID0EXUAE" xlink:type="simple">9°48.27'N; 85°08.43'W</named-content></named-content>, 25 m, 2 ovigerous females (<named-content xmlns:xlink="http://www.w3.org/1999/xlink" content-type="dwc:institutional_code" xlink:type="simple">USNM</named-content> 1462759). Panama, Gulf of Panama, R/V Shimada, stn 63, 08° 11'N; 79°36'W, 13.iv.1967, A Windsor det., 4 ovigerous female (<named-content xmlns:xlink="http://www.w3.org/1999/xlink" content-type="dwc:institutional_code" xlink:type="simple">USNM</named-content> 1479280). Ecuador, Manabi, off Cape San Lorenzo, Southeast Pacific Biological Oceanographic Project (<abbrev xmlns:xlink="http://www.w3.org/1999/xlink" content-type="institution" xlink:title="Southeast Pacific Biological Oceanographic Project" id="ABBRID0EGVAE" xlink:type="simple">SEPBOP</abbrev>), R/V Anton Bruun, cruise 18B, stn 775, <named-content xmlns:xlink="http://www.w3.org/1999/xlink" content-type="dwc:verbatimCoordinates" xlink:type="simple"><named-content content-type="geo-json" specific-use="{&#34;type&#34;:&#34;Point&#34;,&#34;coordinates&#34;:[-81.633333,-1.083333]}" id="NCID0EOVAE" xlink:type="simple">01°05'S; 80°98'W</named-content></named-content>, 12.ix.1966, Smithsonian Oceanographic Sorting Center coll., 185 m, 1 juvenile male (<named-content xmlns:xlink="http://www.w3.org/1999/xlink" content-type="dwc:institutional_code" xlink:type="simple">USNM</named-content> 1155058). Peru, west of Paita, Piura, Southeast Pacific Biological Oceanographic Project (<abbrev xmlns:xlink="http://www.w3.org/1999/xlink" content-type="institution" xlink:title="Southeast Pacific Biological Oceanographic Project" id="ABBRID0EYVAE" xlink:type="simple">SEPBOP</abbrev>), R/V Anton Bruun, cruise 16, stn 624–E, 04°51' / 04°57'S; 81°20' / 81°23'W, 02.vi.1966, Smithsonian Oceanographic Sorting Center coll., 79–91 m, 4 males, 5 ovigerous female, 1 juvenile female (<named-content xmlns:xlink="http://www.w3.org/1999/xlink" content-type="dwc:institutional_code" xlink:type="simple">USNM</named-content> 1462819). West of Paita, Piura, Southeast Pacific Biological Oceanographic Project (<abbrev xmlns:xlink="http://www.w3.org/1999/xlink" content-type="institution" xlink:title="Southeast Pacific Biological Oceanographic Project" id="ABBRID0ECWAE" xlink:type="simple">SEPBOP</abbrev>), R/V Anton Bruun, cruise 16, stn 625–A, 04°57' / <named-content xmlns:xlink="http://www.w3.org/1999/xlink" content-type="dwc:verbatimCoordinates" xlink:type="simple"><named-content content-type="geo-json" specific-use="{&#34;type&#34;:&#34;Point&#34;,&#34;coordinates&#34;:[-81.383333,-5.016667]}" id="NCID0EKWAE" xlink:type="simple">05°01'S; 81°23'W</named-content></named-content>, 02.vi.1966, 118–133 m, 1 ovigerous female, DNA only (<named-content xmlns:xlink="http://www.w3.org/1999/xlink" content-type="dwc:institutional_code" xlink:type="simple">USNM</named-content> 1479343).</p><p><italic><tp:taxon-name><tp:taxon-name-part taxon-name-part-type="genus" reg="Collodes">Collodes</tp:taxon-name-part><tp:taxon-name-part taxon-name-part-type="species" reg="gibbosus">gibbosus</tp:taxon-name-part></tp:taxon-name></italic>. Costa Rica, off Playa Flamingo, R/V Urraca, stn CR–18, 15.vii.2005, R Collin coll., 15.5 m, 1 male, DNA only (<named-content xmlns:xlink="http://www.w3.org/1999/xlink" content-type="dwc:institutional_code" xlink:type="simple">ULLZ</named-content> 8229). Ecuador, Salango Bay, Salango Island, R/V Velero III, Allan Hancock Pacific Expedition, stn 396–35, 18.i.1935, J Garth det., 22 m., neotype, female (<named-content xmlns:xlink="http://www.w3.org/1999/xlink" content-type="dwc:institutional_code" xlink:type="simple">USNM</named-content> 100921).</p><p><italic><tp:taxon-name><tp:taxon-name-part taxon-name-part-type="genus" reg="Collodes">Collodes</tp:taxon-name-part><tp:taxon-name-part taxon-name-part-type="species" reg="granosus">granosus</tp:taxon-name-part></tp:taxon-name></italic>. Mexico, Baja California, San Lucas Bay, Cabo San Lucas, R/V Albatross, stn 5681, 23.iii.1911, MJ Rathbun det., 24 m, 1 ovigerous female (<named-content xmlns:xlink="http://www.w3.org/1999/xlink" content-type="dwc:institutional_code" xlink:type="simple">USNM</named-content> 55766). Panama, Panama Bay, R/V Urraca, 24.ii.2007, DL Felder coll., 20–30 m, 1 male, DNA only (<named-content xmlns:xlink="http://www.w3.org/1999/xlink" content-type="dwc:institutional_code" xlink:type="simple">ULLZ</named-content> 9760).</p><p><italic><tp:taxon-name><tp:taxon-name-part taxon-name-part-type="genus" reg="Collodes">Collodes</tp:taxon-name-part><tp:taxon-name-part taxon-name-part-type="species" reg="robsonae">robsonae</tp:taxon-name-part></tp:taxon-name></italic>. Costa Rica, Gulf of Nicoya, 16.ii.1980, Dean &amp; Howe coll., 70 m, 1 ovigerous female (<named-content xmlns:xlink="http://www.w3.org/1999/xlink" content-type="dwc:institutional_code" xlink:type="simple">USNM</named-content> 1462812).</p><p><italic><tp:taxon-name><tp:taxon-name-part taxon-name-part-type="genus" reg="Collodes">Collodes</tp:taxon-name-part><tp:taxon-name-part taxon-name-part-type="species" reg="tumidus">tumidus</tp:taxon-name-part></tp:taxon-name></italic>. Mexico, Baja California, Magdalena Bay, R/V Albatross, stn 2831, <named-content xmlns:xlink="http://www.w3.org/1999/xlink" content-type="dwc:verbatimCoordinates" xlink:type="simple"><named-content content-type="geo-json" specific-use="{&#34;type&#34;:&#34;Point&#34;,&#34;coordinates&#34;:[-111.983333,24.533333]}" id="NCID0EEZAE" xlink:type="simple">24°32'00"N; 111°59'00"W</named-content></named-content>, 02.v.1888, MJ Rathbun det., 22 m, holotype, male (<named-content xmlns:xlink="http://www.w3.org/1999/xlink" content-type="dwc:institutional_code" xlink:type="simple">USNM</named-content> 21571).</p></tp:treatment-sec><tp:treatment-sec sec-type="Type-locality" id="SECID0EOZAE"><title>Type-locality.</title><p>Peru, west of Paita, Piura, 04°57'S to <named-content xmlns:xlink="http://www.w3.org/1999/xlink" content-type="dwc:verbatimCoordinates" xlink:type="simple"><named-content content-type="geo-json" specific-use="{&#34;type&#34;:&#34;Point&#34;,&#34;coordinates&#34;:[-81.383333,-5.116667]}" id="NCID0EXZAE" xlink:type="simple">05°07'S; 81°23'W</named-content></named-content> to 81°27'W, 118–133 m.</p></tp:treatment-sec><tp:treatment-sec sec-type="diagnosis" id="SECID0E3ZAE"><title>Diagnosis.</title><p>Carapace pyriform, granulose, particularly on cardiac, branchial and intestinal regions. Second antennal article ventrolateral surface with strong, unarmed longitudinal keel. Third maxillipeds granulated; ischium and carpus with dense granulation, propodus smooth. First pleonal segment with a short spine or distinctly strong tubercle with several small tubercles around. <abbrev xmlns:xlink="http://www.w3.org/1999/xlink" xlink:title="pereopod 2" id="ABBRID0EC1AE" xlink:type="simple">P2</abbrev>–<abbrev xmlns:xlink="http://www.w3.org/1999/xlink" xlink:title="pereopod 5" id="ABBRID0EG1AE" xlink:type="simple">P5</abbrev> dactylus smooth ventrally; dactylus of <abbrev xmlns:xlink="http://www.w3.org/1999/xlink" xlink:title="pereopod 5" id="ABBRID0EK1AE" xlink:type="simple">P5</abbrev> longer than propodus; carpus of <abbrev xmlns:xlink="http://www.w3.org/1999/xlink" xlink:title="pereopod 5" id="ABBRID0EO1AE" xlink:type="simple">P5</abbrev> more than half of merus.</p></tp:treatment-sec><tp:treatment-sec sec-type="description" id="SECID0ES1AE"><title>Description.</title><p>Carapace pyriform, longer than wide; dorsal surface covered by tubercles of different sizes (more prominent in females), particularly on cardiac, branchial and intestinal regions; gastric and branchial regions covered with hooked setae. Gastric, branchial, cardiac, intestinal regions with small tubercles. Gastric, hepatic, branchial, cardiac, intestinal regions clearly delimited laterally by grooves. Metagastric region with mesial prominent tubercle; gastric region with few small tubercles; mesocardiac region with four tubercles in line longitudinally, distal tubercles more prominent. Groove between cardiac and intestinal region smooth or with a few small tubercles in males and females. Hepatic, branchial, intestinal regions densely covered with sub-equal tubercles. Metabranchial region slightly depressed. Thoracic pleurites V–VIII gymnopleura not fused to one another, usually densely covered with small hooked setae.</p><p>Rostrum simple, short, slightly curved upwards. Supraorbital spine absent; orbital margin unarmed dorsally. Postorbital spine longer than the ocular peduncle, directed laterally and upwards around eyes. Antennular fossae longitudinally ovate; anteroventral margin unarmed. Interantennular septum longer than epistomial spine, compressed laterally, forming ventrally-directed keel. Antenna (flagellum included) distinctly exceeding rostral length. First and second antennal articles fused to epistome. Second article protruding anterolaterally; ventrolateral surface with strong longitudinal keel, unarmed; ventrolateral margin dentate, teeth acute. Third antennal article massive; fourth longest, cylindrical; fifth article smaller.</p><p>Epistome markedly wider than long. Epistomial spine separated by small gap from interantennular septum. Mouthfield sub-rectangular. Pterygostomial region subtriangular, smooth near mouth frame, densely tuberculated laterally, tubercles sub-equal. Sub-hepatic region strongly swollen, delimited from pterygostome by distinct slope, densely covered with sub-equal tubercles, several long setae.</p><!--PageBreak  --><p>Third maxillipeds almost completely covering buccal frame, ischia leaving distinct gap. Exopod long, nearly reaching distal margin of merus; granulated; lateral margin with strong lobe in proximal third. Ischium distinctly longer than broad, dorsal face with longitudinal, smooth, deep groove; with granules; mesial margin slightly convex; crista dentata with small, rounded, irregularly sized teeth. Merus slightly longer than <!--PageBreak -->half of ischium, granulated. Anterior margin deeply incised, anterolateral and anteromedial margins expanded, mesial margin with a row of setae. Palp cylindrical, slightly overreaching ischiomeral suture. Carpus granulated; propodus and dactylus smooth, fringed with row of long setae.</p><p>Thoracic sternites II–IV broadly triangular in males, with sparse hooked setae, small tubercles medially. Anterior half of sternites I–IV strongly sloping down laterally, forming prominent triangle medially; fourth sternite densely tuberculated, with smaller projection ventrally directed in males. Male sternites IV–VII covered with distinct, large tubercles, outside sterno-pleonal cavity; smooth in females.</p><p>Male and female chelipeds sub-cylindrical, homochelous, robust in males, slender in females. Dactylus (movable) and fixed finger approximately same length as palm in males and females, covered with sparse setae. Males with finger cutting edges with small teeth, sub-equal in distal half, leaving distinct proximal depressed gap in sub-proximal edge of dactylus. Distal two-thirds of finger cutting edges with sub-equal teeth in females. Male propodus conspicuously inflated, with sparse setae, small tubercles in dorsal margin, fewer tubercles in ventral margin. Propodus slender, smooth in females. Carpus setose, with several tubercles dorsally, unarmed in females. Merus with two rows of small tubercles in dorsal and mesoventral faces, row of strong tubercles in lateral face, with long setae. Ischium sparsely tuberculate, setose. <abbrev xmlns:xlink="http://www.w3.org/1999/xlink" xlink:title="pereopod 2" id="ABBRID0EB2AE" xlink:type="simple">P2</abbrev>–5 similar in shape, slender, cylindrical; <abbrev xmlns:xlink="http://www.w3.org/1999/xlink" xlink:title="pereopod 2" id="ABBRID0EF2AE" xlink:type="simple">P2</abbrev> longest, <abbrev xmlns:xlink="http://www.w3.org/1999/xlink" xlink:title="pereopod 3" id="ABBRID0EJ2AE" xlink:type="simple">P3</abbrev>–<abbrev xmlns:xlink="http://www.w3.org/1999/xlink" xlink:title="pereopod 5" id="ABBRID0EN2AE" xlink:type="simple">P5</abbrev> progressively decreasing in length. Dactylus of <abbrev xmlns:xlink="http://www.w3.org/1999/xlink" xlink:title="pereopod 3" id="ABBRID0ER2AE" xlink:type="simple">P3</abbrev>–<abbrev xmlns:xlink="http://www.w3.org/1999/xlink" xlink:title="pereopod 5" id="ABBRID0EV2AE" xlink:type="simple">P5</abbrev> longer than propodus, without tubercles, carpus more than half of merus. Dactylus, propodus, carpus, merus densely setose, covered with long setae interspersed with hooked setae.</p><p>Male pleonal somites I–V free, sixth fused to telson. Pleotelson sub-triangular, rounded distally. Female pleonal somites I–IV free, somites V, VI, telson fused; pleotelson markedly arched, transversally oval. Male and female first pleonal somite with short spine or strong tubercle with several tubercles surrounding. Male somite I densely tubercular; somite VI-telson with scattered tubercles in the anterior margin. Female somites II–IV tubercular laterally; somites V–VI, telson evenly, densely tubercular in mesolateral region.</p></tp:treatment-sec><tp:treatment-sec sec-type="distribution" id="SECID0E12AE"><title>Distribution.</title><p>Northwest of Peru, from 04°57'S to <named-content xmlns:xlink="http://www.w3.org/1999/xlink" content-type="dwc:verbatimCoordinates" xlink:type="simple"><named-content content-type="geo-json" specific-use="{&#34;type&#34;:&#34;Point&#34;,&#34;coordinates&#34;:[-81.383333,-5.016667]}" id="NCID0ED3AE" xlink:type="simple">05°01'S; 81°23'W</named-content></named-content>, 118 to 457 m.</p></tp:treatment-sec><tp:treatment-sec sec-type="etymology" id="SECID0EI3AE"><title>Etymology.</title><p>The specific epithet is derived from the Greek adjective <italic><tp:taxon-name><tp:taxon-name-part taxon-name-part-type="genus" reg="Collodes"/><tp:taxon-name-part taxon-name-part-type="species" reg="anartius">anartius</tp:taxon-name-part></tp:taxon-name></italic> for “uneven”, alluding to the rough similarity between the new species and <italic><tp:taxon-name><tp:taxon-name-part taxon-name-part-type="genus" reg="Collodes">C.</tp:taxon-name-part><tp:taxon-name-part taxon-name-part-type="species" reg="tenuirostris">tenuirostris</tp:taxon-name-part></tp:taxon-name></italic> and contours of the carapace.</p></tp:treatment-sec><tp:treatment-sec sec-type="remarks" id="SECID0ED4AE"><title>Remarks.</title><p>Although the phylogenetic analyses of seven of the 15 described species of <italic><tp:taxon-name><tp:taxon-name-part taxon-name-part-type="genus" reg="Collodes">Collodes</tp:taxon-name-part></tp:taxon-name></italic> pointed to <italic><tp:taxon-name><tp:taxon-name-part taxon-name-part-type="genus" reg="Collodes">C.</tp:taxon-name-part><tp:taxon-name-part taxon-name-part-type="species" reg="robustus">robustus</tp:taxon-name-part></tp:taxon-name></italic>, a western Atlantic species, as the sister species of <italic><tp:taxon-name><tp:taxon-name-part taxon-name-part-type="genus" reg="Collodes">C.</tp:taxon-name-part><tp:taxon-name-part taxon-name-part-type="species" reg="anartius">anartius</tp:taxon-name-part></tp:taxon-name></italic> they are very distinct morphologically, with characters that clearly differentiate both species. For instance, (i) dorsal surface covered by tubercles of different sizes (more prominent on females) in <italic><tp:taxon-name><tp:taxon-name-part taxon-name-part-type="genus" reg="Collodes">C.</tp:taxon-name-part><tp:taxon-name-part taxon-name-part-type="species" reg="anartius">anartius</tp:taxon-name-part></tp:taxon-name></italic> (vs. carapace evenly covered by small, similar in size tubercles in males and females of <italic><tp:taxon-name><tp:taxon-name-part taxon-name-part-type="genus" reg="Collodes">C.</tp:taxon-name-part><tp:taxon-name-part taxon-name-part-type="species" reg="robustus">robustus</tp:taxon-name-part></tp:taxon-name></italic>); (ii) sternites V–VII with few, distinct, large tubercles in <italic><tp:taxon-name><tp:taxon-name-part taxon-name-part-type="genus" reg="Collodes">C.</tp:taxon-name-part><tp:taxon-name-part taxon-name-part-type="species" reg="anartius">anartius</tp:taxon-name-part></tp:taxon-name></italic> (vs. sternites IV–VII with numerous, small, evenly distributed tubercles in <italic><tp:taxon-name><tp:taxon-name-part taxon-name-part-type="genus" reg="Collodes">C.</tp:taxon-name-part><tp:taxon-name-part taxon-name-part-type="species" reg="robustus">robustus</tp:taxon-name-part></tp:taxon-name></italic>).</p><p><italic><tp:taxon-name><tp:taxon-name-part taxon-name-part-type="genus" reg="Collodes">Collodes</tp:taxon-name-part><tp:taxon-name-part taxon-name-part-type="species" reg="anartius">anartius</tp:taxon-name-part></tp:taxon-name></italic> superficially resembles <italic><tp:taxon-name><tp:taxon-name-part taxon-name-part-type="genus" reg="Collodes">C.</tp:taxon-name-part><tp:taxon-name-part taxon-name-part-type="species" reg="tenuirostris">tenuirostris</tp:taxon-name-part></tp:taxon-name></italic> Rathbun, 1893, in the general morphology with respect to size and distribution of carapace tubercles, the postor<!--PageBreak -->bital spines are also very similar in both species (Fig. <xref ref-type="fig" rid="F2">2A, B</xref>). Because they inhabit the same substrates, mud bottoms, and have the habit of completely camouflaging in the sediment, these species are difficult to separate. The bathymetric range was nevertheless different for both species in the Peruvian coast, wherein <italic><tp:taxon-name><tp:taxon-name-part taxon-name-part-type="genus" reg="Collodes">C.</tp:taxon-name-part><tp:taxon-name-part taxon-name-part-type="species" reg="anartius">anartius</tp:taxon-name-part></tp:taxon-name></italic> can be found in deeper regions (118–457 m) than <italic><tp:taxon-name><tp:taxon-name-part taxon-name-part-type="genus" reg="Collodes">C.</tp:taxon-name-part><tp:taxon-name-part taxon-name-part-type="species" reg="tenuirostris">tenuirostris</tp:taxon-name-part></tp:taxon-name></italic> (25–133 m) (vide material examined).</p><fig id="F2" position="float" orientation="portrait"><label>Figure 2.</label><caption><p><italic><tp:taxon-name><tp:taxon-name-part taxon-name-part-type="genus" reg="Collodes">Collodes</tp:taxon-name-part><tp:taxon-name-part taxon-name-part-type="species" reg="anartius">anartius</tp:taxon-name-part></tp:taxon-name></italic> sp. n., male paratype, <abbrev xmlns:xlink="http://www.w3.org/1999/xlink" xlink:title="carapace length" id="ABBRID0E1BAG" xlink:type="simple">cl</abbrev> 28.4 mm, <abbrev xmlns:xlink="http://www.w3.org/1999/xlink" xlink:title="carapace maximum width" id="ABBRID0E5BAG" xlink:type="simple">cw</abbrev> 24.0 mm (<named-content xmlns:xlink="http://www.w3.org/1999/xlink" content-type="dwc:institutional_code" xlink:type="simple">USNM</named-content> 142821) (<bold>A, C</bold>); male holotype, <abbrev xmlns:xlink="http://www.w3.org/1999/xlink" xlink:title="carapace length" id="ABBRID0EJCAG" xlink:type="simple">cl</abbrev> 27.0 mm, <abbrev xmlns:xlink="http://www.w3.org/1999/xlink" xlink:title="carapace maximum width" id="ABBRID0ENCAG" xlink:type="simple">cw</abbrev> 23.5 mm (<named-content xmlns:xlink="http://www.w3.org/1999/xlink" content-type="dwc:institutional_code" xlink:type="simple">USNM</named-content> 1462817) (<bold>E, F</bold>). <italic><tp:taxon-name><tp:taxon-name-part taxon-name-part-type="genus" reg="Collodes">Collodes</tp:taxon-name-part><tp:taxon-name-part taxon-name-part-type="species" reg="tenuirostris">tenuirostris</tp:taxon-name-part></tp:taxon-name></italic> Rathbun, 1893, male, <abbrev xmlns:xlink="http://www.w3.org/1999/xlink" xlink:title="carapace length" id="ABBRID0EDDAG" xlink:type="simple">cl</abbrev> 36.2 mm, <abbrev xmlns:xlink="http://www.w3.org/1999/xlink" xlink:title="carapace maximum width" id="ABBRID0EHDAG" xlink:type="simple">cw</abbrev> 29.5 mm (<named-content xmlns:xlink="http://www.w3.org/1999/xlink" content-type="dwc:institutional_code" xlink:type="simple">USNM</named-content> 1462819) (<bold>B, D</bold>). Habitus, dorsal view (<bold>A, B, E</bold>). Lateral view (<bold>C, D</bold>). Ventral view (<bold>F</bold>). Note the proportions of the dactylus and propodus of <abbrev xmlns:xlink="http://www.w3.org/1999/xlink" xlink:title="pereopod 5" id="ABBRID0EYDAG" xlink:type="simple">P5</abbrev> in both species (white arrows) (<bold>C, D</bold>). Scale bars: 10 mm.</p></caption><graphic xmlns:xlink="http://www.w3.org/1999/xlink" xlink:href="zookeys-825-001-g002.jpg" position="float" orientation="portrait" xlink:type="simple" id="oo_265344.jpg"/></fig><p>Morphological characters that can distinguish <italic><tp:taxon-name><tp:taxon-name-part taxon-name-part-type="genus" reg="Collodes">C.</tp:taxon-name-part><tp:taxon-name-part taxon-name-part-type="species" reg="anartius">anartius</tp:taxon-name-part></tp:taxon-name></italic> from <italic><tp:taxon-name><tp:taxon-name-part taxon-name-part-type="genus" reg="Collodes">C.</tp:taxon-name-part><tp:taxon-name-part taxon-name-part-type="species" reg="tenuirostris">tenuirostris</tp:taxon-name-part></tp:taxon-name></italic>, are: (i) third maxillipeds granulated; ischium and carpus with dense granulation, propodus smooth (in <italic><tp:taxon-name><tp:taxon-name-part taxon-name-part-type="genus" reg="Collodes">C.</tp:taxon-name-part><tp:taxon-name-part taxon-name-part-type="species" reg="anartius">anartius</tp:taxon-name-part></tp:taxon-name></italic>) (vs. third maxilliped ischium and carpus sparsely granulate; propods granulate in <italic><tp:taxon-name><tp:taxon-name-part taxon-name-part-type="genus" reg="Collodes">C.</tp:taxon-name-part><tp:taxon-name-part taxon-name-part-type="species" reg="tenuirostris">tenuirostris</tp:taxon-name-part></tp:taxon-name></italic>) (Fig. <xref ref-type="fig" rid="F2">2A, B</xref>); (ii) first pleonal segment with a short spine or strong tubercle with several small tubercles around in <italic><tp:taxon-name><tp:taxon-name-part taxon-name-part-type="genus" reg="Collodes">C.</tp:taxon-name-part><tp:taxon-name-part taxon-name-part-type="species" reg="anartius">anartius</tp:taxon-name-part></tp:taxon-name></italic> (vs. pleonal spine usually longer, with very few small tubercles around it in <italic><tp:taxon-name><tp:taxon-name-part taxon-name-part-type="genus" reg="Collodes">C.</tp:taxon-name-part><tp:taxon-name-part taxon-name-part-type="species" reg="tenuirostris">tenuirostris</tp:taxon-name-part></tp:taxon-name></italic>) (Fig. <xref ref-type="fig" rid="F2">2C, D</xref>); (iii) in males of <italic><tp:taxon-name><tp:taxon-name-part taxon-name-part-type="genus" reg="Collodes">C.</tp:taxon-name-part><tp:taxon-name-part taxon-name-part-type="species" reg="anartius">anartius</tp:taxon-name-part></tp:taxon-name></italic> the fourth sternite has a small projection ventrally directed (vs. inflated projection in the fourth sternite in <italic><tp:taxon-name><tp:taxon-name-part taxon-name-part-type="genus" reg="Collodes">C.</tp:taxon-name-part><tp:taxon-name-part taxon-name-part-type="species" reg="tenuirostris">tenuirostris</tp:taxon-name-part></tp:taxon-name></italic>) (Figs <xref ref-type="fig" rid="F3">3A, B</xref>; <xref ref-type="fig" rid="F4">4A–D</xref>); (iv) all segments of female pleon of <italic><tp:taxon-name><tp:taxon-name-part taxon-name-part-type="genus" reg="Collodes">C.</tp:taxon-name-part><tp:taxon-name-part taxon-name-part-type="species" reg="anartius">anartius</tp:taxon-name-part></tp:taxon-name></italic> are narrower, with fewer tubercles than in <italic><tp:taxon-name><tp:taxon-name-part taxon-name-part-type="genus" reg="Collodes">C.</tp:taxon-name-part><tp:taxon-name-part taxon-name-part-type="species" reg="tenuirostris">tenuirostris</tp:taxon-name-part></tp:taxon-name></italic> (Fig. <xref ref-type="fig" rid="F4">4E, F</xref>); (v) cutting edges of male cheliped fingers with small, sub-equal teeth in distal half and a distinct depressed gap distally in <italic><tp:taxon-name><tp:taxon-name-part taxon-name-part-type="genus" reg="Collodes">C.</tp:taxon-name-part><tp:taxon-name-part taxon-name-part-type="species" reg="anartius">anartius</tp:taxon-name-part></tp:taxon-name></italic> (vs. well defined teeth in the cutting edges of fingers up to the distal gap in <italic><tp:taxon-name><tp:taxon-name-part taxon-name-part-type="genus" reg="Collodes">C.</tp:taxon-name-part><tp:taxon-name-part taxon-name-part-type="species" reg="tenuirostris">tenuirostris</tp:taxon-name-part></tp:taxon-name></italic>) (Fig. <xref ref-type="fig" rid="F2">2A, B</xref>); (vi) <abbrev xmlns:xlink="http://www.w3.org/1999/xlink" xlink:title="pereopod 2" id="ABBRID0EBJAG" xlink:type="simple">P2</abbrev>–<abbrev xmlns:xlink="http://www.w3.org/1999/xlink" xlink:title="pereopod 5" id="ABBRID0EFJAG" xlink:type="simple">P5</abbrev> dactylus smooth ventrally in <italic><tp:taxon-name><tp:taxon-name-part taxon-name-part-type="genus" reg="Collodes">C.</tp:taxon-name-part><tp:taxon-name-part taxon-name-part-type="species" reg="anartius">anartius</tp:taxon-name-part></tp:taxon-name></italic> (vs. <abbrev xmlns:xlink="http://www.w3.org/1999/xlink" xlink:title="pereopod 2" id="ABBRID0EUJAG" xlink:type="simple">P2</abbrev>–<abbrev xmlns:xlink="http://www.w3.org/1999/xlink" xlink:title="pereopod 5" id="ABBRID0EYJAG" xlink:type="simple">P5</abbrev> dactylus with very small spines ventrally in <italic><tp:taxon-name><tp:taxon-name-part taxon-name-part-type="genus" reg="Collodes">C.</tp:taxon-name-part><tp:taxon-name-part taxon-name-part-type="species" reg="tenuirostris">tenuirostris</tp:taxon-name-part></tp:taxon-name></italic>, sometimes the spines <!--PageBreak -->are worn) (Fig. <xref ref-type="fig" rid="F2">2C, D</xref>); (vii) dactylus of <abbrev xmlns:xlink="http://www.w3.org/1999/xlink" xlink:title="pereopod 5" id="ABBRID0ENKAG" xlink:type="simple">P5</abbrev> longer than propodus (vs. <abbrev xmlns:xlink="http://www.w3.org/1999/xlink" xlink:title="pereopod 5" id="ABBRID0ERKAG" xlink:type="simple">P5</abbrev> dactylus and propodus of same size or dactylus smaller than propodus in <italic><tp:taxon-name><tp:taxon-name-part taxon-name-part-type="genus" reg="Collodes">C.</tp:taxon-name-part><tp:taxon-name-part taxon-name-part-type="species" reg="tenuirostris">tenuirostris</tp:taxon-name-part></tp:taxon-name></italic>) (Figs <xref ref-type="fig" rid="F2">2C, D</xref>; <xref ref-type="fig" rid="F4">4G, H</xref>); (xi) carpus of <abbrev xmlns:xlink="http://www.w3.org/1999/xlink" xlink:title="pereopod 5" id="ABBRID0EILAG" xlink:type="simple">P5</abbrev> more than half of merus in <italic><tp:taxon-name><tp:taxon-name-part taxon-name-part-type="genus" reg="Collodes">C.</tp:taxon-name-part><tp:taxon-name-part taxon-name-part-type="species" reg="anartius">anartius</tp:taxon-name-part></tp:taxon-name></italic> (vs. carpus of half or less of the size of merus in <italic><tp:taxon-name><tp:taxon-name-part taxon-name-part-type="genus" reg="Collodes">C.</tp:taxon-name-part><tp:taxon-name-part taxon-name-part-type="species" reg="tenuirostris">tenuirostris</tp:taxon-name-part></tp:taxon-name></italic>) (Figs <xref ref-type="fig" rid="F2">2C, D</xref>; <xref ref-type="fig" rid="F4">4G, H</xref>).</p><fig id="F3" position="float" orientation="portrait"><label>Figure 3.</label><caption><p><italic><tp:taxon-name><tp:taxon-name-part taxon-name-part-type="genus" reg="Collodes">Collodes</tp:taxon-name-part><tp:taxon-name-part taxon-name-part-type="species" reg="anartius">anartius</tp:taxon-name-part></tp:taxon-name></italic> sp. n., male paratype, <abbrev xmlns:xlink="http://www.w3.org/1999/xlink" xlink:title="carapace length" id="ABBRID0E4MAG" xlink:type="simple">cl</abbrev> 28.4 mm, <abbrev xmlns:xlink="http://www.w3.org/1999/xlink" xlink:title="carapace maximum width" id="ABBRID0EBNAG" xlink:type="simple">cw</abbrev> 24.0 mm (<named-content xmlns:xlink="http://www.w3.org/1999/xlink" content-type="dwc:institutional_code" xlink:type="simple">USNM</named-content> 142821) (<bold>A</bold>); Female paratype, <abbrev xmlns:xlink="http://www.w3.org/1999/xlink" xlink:title="carapace length" id="ABBRID0EMNAG" xlink:type="simple">cl</abbrev> 24.0 mm, <abbrev xmlns:xlink="http://www.w3.org/1999/xlink" xlink:title="carapace maximum width" id="ABBRID0EQNAG" xlink:type="simple">cw</abbrev> 19.2 mm (<named-content xmlns:xlink="http://www.w3.org/1999/xlink" content-type="dwc:institutional_code" xlink:type="simple">USNM</named-content> 142821) (<bold>C</bold>). <italic><tp:taxon-name><tp:taxon-name-part taxon-name-part-type="genus" reg="Collodes">Collodes</tp:taxon-name-part><tp:taxon-name-part taxon-name-part-type="species" reg="tenuirostris">tenuirostris</tp:taxon-name-part></tp:taxon-name></italic> Rathbun, 1893, male, <abbrev xmlns:xlink="http://www.w3.org/1999/xlink" xlink:title="carapace length" id="ABBRID0EGOAG" xlink:type="simple">cl</abbrev> 36.2 mm, <abbrev xmlns:xlink="http://www.w3.org/1999/xlink" xlink:title="carapace maximum width" id="ABBRID0EKOAG" xlink:type="simple">cw</abbrev> 29.5 mm (<named-content xmlns:xlink="http://www.w3.org/1999/xlink" content-type="dwc:institutional_code" xlink:type="simple">USNM</named-content> 1462819) (<bold>B</bold>); Female, <abbrev xmlns:xlink="http://www.w3.org/1999/xlink" xlink:title="carapace length" id="ABBRID0EVOAG" xlink:type="simple">cl</abbrev> 25.25 mm, <abbrev xmlns:xlink="http://www.w3.org/1999/xlink" xlink:title="carapace maximum width" id="ABBRID0EZOAG" xlink:type="simple">cw</abbrev> 20.51 mm (<named-content xmlns:xlink="http://www.w3.org/1999/xlink" content-type="dwc:institutional_code" xlink:type="simple">USNM</named-content> 1462819) (<bold>D</bold>). Ventral view (<bold>A–D</bold>). Scale bars: 10 mm.</p></caption><graphic xmlns:xlink="http://www.w3.org/1999/xlink" xlink:href="zookeys-825-001-g003.jpg" position="float" orientation="portrait" xlink:type="simple" id="oo_265345.jpg"/></fig><fig id="F4" position="float" orientation="portrait"><label>Figure 4.</label><caption><p><italic><tp:taxon-name><tp:taxon-name-part taxon-name-part-type="genus" reg="Collodes">Collodes</tp:taxon-name-part><tp:taxon-name-part taxon-name-part-type="species" reg="anartius">anartius</tp:taxon-name-part></tp:taxon-name></italic> sp. n., male paratype, <abbrev xmlns:xlink="http://www.w3.org/1999/xlink" xlink:title="carapace length" id="ABBRID0E5PAG" xlink:type="simple">cl</abbrev> 28.4, <abbrev xmlns:xlink="http://www.w3.org/1999/xlink" xlink:title="carapace maximum width" id="ABBRID0ECQAG" xlink:type="simple">cw</abbrev> 24.0 (<named-content xmlns:xlink="http://www.w3.org/1999/xlink" content-type="dwc:institutional_code" xlink:type="simple">USNM</named-content> 1462821) (<bold>A, C, G</bold>); Female paratype, <abbrev xmlns:xlink="http://www.w3.org/1999/xlink" xlink:title="carapace length" id="ABBRID0ENQAG" xlink:type="simple">cl</abbrev> 24.0 mm, <abbrev xmlns:xlink="http://www.w3.org/1999/xlink" xlink:title="carapace maximum width" id="ABBRID0ERQAG" xlink:type="simple">cw</abbrev> 19.2 mm (<named-content xmlns:xlink="http://www.w3.org/1999/xlink" content-type="dwc:institutional_code" xlink:type="simple">USNM</named-content> 1462821) (<bold>E</bold>). <italic><tp:taxon-name><tp:taxon-name-part taxon-name-part-type="genus" reg="Collodes">Collodes</tp:taxon-name-part><tp:taxon-name-part taxon-name-part-type="species" reg="tenuirostris">tenuirostris</tp:taxon-name-part></tp:taxon-name></italic> Rathbun, 1893, male, <abbrev xmlns:xlink="http://www.w3.org/1999/xlink" xlink:title="carapace length" id="ABBRID0EHRAG" xlink:type="simple">cl</abbrev> 36.2 mm, <abbrev xmlns:xlink="http://www.w3.org/1999/xlink" xlink:title="carapace maximum width" id="ABBRID0ELRAG" xlink:type="simple">cw</abbrev> 29.5 mm (<named-content xmlns:xlink="http://www.w3.org/1999/xlink" content-type="dwc:institutional_code" xlink:type="simple">USNM</named-content> 1462819) (<bold>B, D, H</bold>); Female, <abbrev xmlns:xlink="http://www.w3.org/1999/xlink" xlink:title="carapace length" id="ABBRID0EWRAG" xlink:type="simple">cl</abbrev> 25.2 mm, <abbrev xmlns:xlink="http://www.w3.org/1999/xlink" xlink:title="carapace maximum width" id="ABBRID0E1RAG" xlink:type="simple">cw</abbrev> 20.5 mm (<named-content xmlns:xlink="http://www.w3.org/1999/xlink" content-type="dwc:institutional_code" xlink:type="simple">USNM</named-content> 1462819) (<bold>F</bold>). Cephalothorax ventral view (<bold>A, B, E, F</bold>); Ventral view of the first pleonal somite (<bold>C, D</bold>); Lateral view of the pereiopod 5 (<abbrev xmlns:xlink="http://www.w3.org/1999/xlink" xlink:title="pereopod 5" id="ABBRID0EJSAG" xlink:type="simple">P5</abbrev>) (<bold>G, H</bold>). Note the proportions of the dactylus of <abbrev xmlns:xlink="http://www.w3.org/1999/xlink" xlink:title="pereopod 5" id="ABBRID0EPSAG" xlink:type="simple">P5</abbrev>: longer than the propodus in <italic><tp:taxon-name><tp:taxon-name-part taxon-name-part-type="genus" reg="Collodes">Collodes</tp:taxon-name-part><tp:taxon-name-part taxon-name-part-type="species" reg="anartius">anartius</tp:taxon-name-part></tp:taxon-name></italic> sp. n. (black arrow) (<bold>G, H</bold>). Scale bar: 5 mm.</p></caption><graphic xmlns:xlink="http://www.w3.org/1999/xlink" xlink:href="zookeys-825-001-g004.jpg" position="float" orientation="portrait" xlink:type="simple" id="oo_265346.jpg"/></fig><!--PageBreak  --></tp:treatment-sec><tp:treatment-sec><!--Section generated to contain objects referenced in tp:taxon-treatment.--><fig id="F7" position="float" orientation="portrait"><label>Figure 7.</label><caption><p><italic><tp:taxon-name><tp:taxon-name-part taxon-name-part-type="genus" reg="Collodes">Collodes</tp:taxon-name-part><tp:taxon-name-part taxon-name-part-type="species" reg="anartius">anartius</tp:taxon-name-part></tp:taxon-name></italic> sp. n., male paratype (<named-content xmlns:xlink="http://www.w3.org/1999/xlink" content-type="dwc:institutional_code" xlink:type="simple">USNM</named-content> 142821) (<bold>A–C</bold>); First gonopod (<abbrev xmlns:xlink="http://www.w3.org/1999/xlink" xlink:title="first gonopod or male pleopod 1" id="ABBRID0EJPAI" xlink:type="simple">G1</abbrev>), right side, sternal view (<bold>A</bold>), pleonal view (<bold>B</bold>); Second gonopod (<abbrev xmlns:xlink="http://www.w3.org/1999/xlink" xlink:title="second gonopod or male pleopod 2" id="ABBRID0ERPAI" xlink:type="simple">G2</abbrev>), right side (<bold>C</bold>). <italic><tp:taxon-name><tp:taxon-name-part taxon-name-part-type="genus" reg="Solinca">Solinca</tp:taxon-name-part><tp:taxon-name-part taxon-name-part-type="species" reg="aulix">aulix</tp:taxon-name-part></tp:taxon-name></italic> gen. n. et sp. n., paratype male (<named-content xmlns:xlink="http://www.w3.org/1999/xlink" content-type="dwc:institutional_code" xlink:type="simple">USNM</named-content> 1462673) (<bold>D–G</bold>); First gonopod (<abbrev xmlns:xlink="http://www.w3.org/1999/xlink" xlink:title="first gonopod or male pleopod 1" id="ABBRID0EJQAI" xlink:type="simple">G1</abbrev>), left side, pleonal view (<bold>D, F</bold>), sternal view (<bold>E</bold>); Second gonopod (<abbrev xmlns:xlink="http://www.w3.org/1999/xlink" xlink:title="second gonopod or male pleopod 2" id="ABBRID0ERQAI" xlink:type="simple">G2</abbrev>), left side (<bold>G</bold>). Scale bars: 1 mm (<bold>A, D</bold>); 0.5 mm (<bold>B, C, E–G</bold>).</p></caption><graphic xmlns:xlink="http://www.w3.org/1999/xlink" xlink:href="zookeys-825-001-g007.jpg" position="float" orientation="portrait" xlink:type="simple" id="oo_265349.jpg"/></fig></tp:treatment-sec></tp:taxon-treatment>
