# Supplementary material for: Three new species and a new genus of majoid crabs from the eastern Pacific (Decapoda, Brachyura)
Source: Zookeys. 2019 Feb 18;(825):1–24. doi: 10.3897/zookeys.825.32271 (PMC6389645; doi:10.3897/zookeys.825.32271)
Supplement: XML Treatment for Nibilia [file zookeys.825.32271-treatment3.xml]

<!DOCTYPE tp:taxon-treatment
  PUBLIC "-//TaxonX//DTD Taxonomic Treatment Publishing DTD v0 20100105//EN" "tax-treatment-NSO.dtd">
<tp:taxon-treatment xmlns:tp="http://www.plazi.org/taxpub"><tp:treatment-meta><kwd-group><label>Taxon classification</label><kwd><named-content xmlns:xlink="http://www.w3.org/1999/xlink" content-type="kingdom">Animalia</named-content></kwd><kwd><named-content xmlns:xlink="http://www.w3.org/1999/xlink" content-type="order">Decapoda</named-content></kwd><kwd><named-content xmlns:xlink="http://www.w3.org/1999/xlink" content-type="family">Inachoididae</named-content></kwd></kwd-group><mixed-citation publication-type="journal"><person-group><name><surname>Colavite</surname><given-names>Jessica</given-names></name><name><surname>Windsor</surname><given-names>Amanda</given-names></name><name><surname>Santana</surname><given-names>William</given-names></name></person-group><article-title>Three new species and a new genus of majoid crabs from the eastern Pacific (<tp:taxon-name><tp:taxon-name-part taxon-name-part-type="order">Decapoda</tp:taxon-name-part></tp:taxon-name>, <tp:taxon-name><tp:taxon-name-part taxon-name-part-type="infraorder">Brachyura</tp:taxon-name-part></tp:taxon-name>)</article-title><source>Zookeys</source><day>18</day><month>2</month><year>2019</year><volume>2019</volume><issue>825</issue><fpage>1</fpage><lpage>24</lpage><pub-id pub-id-type="doi">10.3897/zookeys.825.32271</pub-id></mixed-citation></tp:treatment-meta><tp:nomenclature><tp:taxon-name>
                  <tp:taxon-name-part taxon-name-part-type="genus" reg="Nibilia">Nibilia</tp:taxon-name-part>
                </tp:taxon-name><tp:taxon-authority>A Milne-Edwards, 1878</tp:taxon-authority><tp:nomenclature-citation-list><tp:nomenclature-citation><tp:taxon-name>
                      <tp:taxon-name-part taxon-name-part-type="genus" reg="Nibilia">Nibilia</tp:taxon-name-part>
                    </tp:taxon-name><comment>A Milne-Edwards, 1878: 132, pl. 25. [Type taxon: <tp:taxon-name><tp:taxon-name-part taxon-name-part-type="genus" reg="Nibilia">Nibilia</tp:taxon-name-part><tp:taxon-name-part taxon-name-part-type="species" reg="erinacea">erinacea</tp:taxon-name-part></tp:taxon-name> A Milne-Edwards, 1878 accepted as <tp:taxon-name><tp:taxon-name-part taxon-name-part-type="genus" reg="Nibilia">Nibilia</tp:taxon-name-part><tp:taxon-name-part taxon-name-part-type="species" reg="antilocapra">antilocapra</tp:taxon-name-part></tp:taxon-name> (Stimpson, 1871) by monotypy].</comment></tp:nomenclature-citation></tp:nomenclature-citation-list></tp:nomenclature><tp:treatment-sec sec-type="Included species" id="SECID0ETVAG"><title>Included species.</title><p><italic><tp:taxon-name><tp:taxon-name-part taxon-name-part-type="genus" reg="Nibilia">Nibilia</tp:taxon-name-part><tp:taxon-name-part taxon-name-part-type="species" reg="antilocapra">antilocapra</tp:taxon-name-part></tp:taxon-name></italic> (Stimpson, 1871) (= <italic><tp:taxon-name><tp:taxon-name-part taxon-name-part-type="genus" reg="Pisa">Pisa</tp:taxon-name-part><tp:taxon-name-part taxon-name-part-type="species" reg="praelonga">praelonga</tp:taxon-name-part></tp:taxon-name></italic> Stimpson, 1871; = <italic><tp:taxon-name><tp:taxon-name-part taxon-name-part-type="genus" reg="Nibilia">Nibilia</tp:taxon-name-part><tp:taxon-name-part taxon-name-part-type="species" reg="erinacea">erinacea</tp:taxon-name-part></tp:taxon-name></italic> A Milne-Edwards, 1878 subjective junior synonyms); <italic><tp:taxon-name><tp:taxon-name-part taxon-name-part-type="genus" reg="Nibilia">Nibilia</tp:taxon-name-part><tp:taxon-name-part taxon-name-part-type="species" reg="machala">machala</tp:taxon-name-part></tp:taxon-name></italic> sp. n.</p></tp:treatment-sec><tp:treatment-sec sec-type="Emended diagnosis" id="SECID0EFXAG"><title>Emended diagnosis.</title><p>Carapace densely covered with several long and short spines and acute tubercles. Rostrum bifurcated, proximally contiguous, becoming moderately divergent distally. Preorbital angles prolonged into long spines; postorbital margin cup-shaped, with small medial spine on anterior margin protecting eyes when retracted. Fissure between antennal basal article and postorbital margin closed. Basal article of antenna elongated with two strong spines in outer margin. Exopod of third maxilliped with small process in dorsal face extending into posterolateral margin of merus; ventral margin with strong spine in distal third; ischium dorsal face with longitudinal, smooth, deep “L” shaped groove. <abbrev xmlns:xlink="http://www.w3.org/1999/xlink" xlink:title="first gonopod or male pleopod 1" id="ABBRID0ELXAG" xlink:type="simple">G1</abbrev> with three well-developed lobes.</p></tp:treatment-sec></tp:taxon-treatment>
