# Supplementary material for: Three new species and a new genus of majoid crabs from the eastern Pacific (Decapoda, Brachyura)
Source: Zookeys. 2019 Feb 18;(825):1–24. doi: 10.3897/zookeys.825.32271 (PMC6389645; doi:10.3897/zookeys.825.32271)
Supplement: XML Treatment for Nibilia machala [file zookeys.825.32271-treatment4.xml]

<!DOCTYPE tp:taxon-treatment
  PUBLIC "-//TaxonX//DTD Taxonomic Treatment Publishing DTD v0 20100105//EN" "tax-treatment-NSO.dtd">
<tp:taxon-treatment xmlns:tp="http://www.plazi.org/taxpub"><tp:treatment-meta><kwd-group><label>Taxon classification</label><kwd><named-content xmlns:xlink="http://www.w3.org/1999/xlink" content-type="kingdom">Animalia</named-content></kwd><kwd><named-content xmlns:xlink="http://www.w3.org/1999/xlink" content-type="order">Decapoda</named-content></kwd><kwd><named-content xmlns:xlink="http://www.w3.org/1999/xlink" content-type="family">Inachoididae</named-content></kwd></kwd-group><mixed-citation publication-type="journal"><person-group><name><surname>Colavite</surname><given-names>Jessica</given-names></name><name><surname>Windsor</surname><given-names>Amanda</given-names></name><name><surname>Santana</surname><given-names>William</given-names></name></person-group><article-title>Three new species and a new genus of majoid crabs from the eastern Pacific (<tp:taxon-name><tp:taxon-name-part taxon-name-part-type="order">Decapoda</tp:taxon-name-part></tp:taxon-name>, <tp:taxon-name><tp:taxon-name-part taxon-name-part-type="infraorder">Brachyura</tp:taxon-name-part></tp:taxon-name>)</article-title><source>Zookeys</source><day>18</day><month>2</month><year>2019</year><volume>2019</volume><issue>825</issue><fpage>1</fpage><lpage>24</lpage><pub-id pub-id-type="doi">10.3897/zookeys.825.32271</pub-id></mixed-citation></tp:treatment-meta><tp:nomenclature><tp:taxon-name>
                  <tp:taxon-name-part taxon-name-part-type="genus" reg="Nibilia">Nibilia</tp:taxon-name-part>
                  <tp:taxon-name-part taxon-name-part-type="species" reg="machala">machala</tp:taxon-name-part>
                  <object-id xmlns:xlink="http://www.w3.org/1999/xlink" content-type="zoobank" xlink:type="simple">http://zoobank.org/D19B3071-E66E-4194-B2C4-B90859EE165F</object-id>
                </tp:taxon-name><tp:taxon-status xmlns:xlink="http://www.w3.org/1999/xlink" xlink:type="simple">sp. n.</tp:taxon-status><xref ref-type="fig" rid="F5">Figure 5A, C, E</xref><!--PageBreak  --></tp:nomenclature><tp:treatment-sec sec-type="Holotype" id="SECID0E3YAG"><title>Holotype.</title><p>Ecuador, off Machala, near Isla Santa Clara, Southeast Pacific Biological Oceanographic Project (<abbrev xmlns:xlink="http://www.w3.org/1999/xlink" content-type="institution" xlink:title="Southeast Pacific Biological Oceanographic Project" id="ABBRID0ECZAG" xlink:type="simple">SEPBOP</abbrev>), R/V Anton Bruun, Cruise 18B, stn 771, <named-content xmlns:xlink="http://www.w3.org/1999/xlink" content-type="dwc:verbatimCoordinates" xlink:type="simple"><named-content content-type="geo-json" specific-use="{&#34;type&#34;:&#34;Point&#34;,&#34;coordinates&#34;:[-80.833333,-3.250000]}" id="NCID0EKZAG" xlink:type="simple">03°15'S; 80°50'W</named-content></named-content>, 10.ix.1966, Smithsonian Oceanographic Sorting Center coll., 77–80 m, juvenile female, <abbrev xmlns:xlink="http://www.w3.org/1999/xlink" xlink:title="carapace length" id="ABBRID0EPZAG" xlink:type="simple">cl</abbrev> 58.4 mm, <abbrev xmlns:xlink="http://www.w3.org/1999/xlink" xlink:title="carapace maximum width" id="ABBRID0ETZAG" xlink:type="simple">cw</abbrev> 35.00 mm (<named-content xmlns:xlink="http://www.w3.org/1999/xlink" content-type="dwc:institutional_code" xlink:type="simple">USNM</named-content> 1462701).</p></tp:treatment-sec><tp:treatment-sec sec-type="material" id="SECID0E3ZAG"><title>Comparative material.</title><p><italic><tp:taxon-name><tp:taxon-name-part taxon-name-part-type="genus" reg="Nibilia">Nibilia</tp:taxon-name-part><tp:taxon-name-part taxon-name-part-type="species" reg="antilocapra">antilocapra</tp:taxon-name-part></tp:taxon-name></italic>. United States of America, North Carolina, R/V Oregon II, stn 10695, <named-content xmlns:xlink="http://www.w3.org/1999/xlink" content-type="dwc:verbatimCoordinates" xlink:type="simple"><named-content content-type="geo-json" specific-use="{&#34;type&#34;:&#34;Point&#34;,&#34;coordinates&#34;:[-74.950000,35.366667]}" id="NCID0EQ1AG" xlink:type="simple">35°22'N; 74°57'W</named-content></named-content>, 26.vii.1969, HB Roberts det., 104 m, 1 ovigerous female (<named-content xmlns:xlink="http://www.w3.org/1999/xlink" content-type="dwc:institutional_code" xlink:type="simple">USNM</named-content> 1256400). Louisiana, Gulf of Mexico, R/V Pelican, stn NSF–RHODOLITH–28, <named-content xmlns:xlink="http://www.w3.org/1999/xlink" content-type="dwc:verbatimCoordinates" xlink:type="simple"><named-content content-type="geo-json" specific-use="{&#34;type&#34;:&#34;Point&#34;,&#34;coordinates&#34;:[-91.663850,27.982083]}" id="NCID0E41AG" xlink:type="simple">27°58.925'N; 91°39.831'W</named-content></named-content>, 6.v.2018, 72 m, 1 juvenile (<named-content xmlns:xlink="http://www.w3.org/1999/xlink" content-type="dwc:institutional_code" xlink:type="simple">USNM</named-content> 1479292). Florida, Tortugas, southeast from n° 2 red buoy, 17.vi.1932, MJ Rathbun det., 1 male (<named-content xmlns:xlink="http://www.w3.org/1999/xlink" content-type="dwc:institutional_code" xlink:type="simple">USNM</named-content> 72957). Mexico, Gulf of Mexico, Suez and Campeche, R/V Oregon, stn 406, <named-content xmlns:xlink="http://www.w3.org/1999/xlink" content-type="dwc:verbatimCoordinates" xlink:type="simple"><named-content content-type="geo-json" specific-use="{&#34;type&#34;:&#34;Point&#34;,&#34;coordinates&#34;:[-91.433333,22.233333]}" id="NCID0EP2AG" xlink:type="simple">22°14'N; 91°26'W</named-content></named-content>, 16.viii.1951, FA Chace det., 1 female (<named-content xmlns:xlink="http://www.w3.org/1999/xlink" content-type="dwc:institutional_code" xlink:type="simple">USNM</named-content> 92648). Gulf of Mexico, R/V Pelican, stn 10, 4.ii.1938, W Anderson; M Lindner coll., 1 female (<named-content xmlns:xlink="http://www.w3.org/1999/xlink" content-type="dwc:institutional_code" xlink:type="simple">USNM</named-content> 1236185). Southwest Gulf of Mexico, R/V Pelican, stn NFS–11–034, 9.vi.2005, DL Felder coll., 94–93 m, 1 female, DNA only (<named-content xmlns:xlink="http://www.w3.org/1999/xlink" content-type="dwc:institutional_code" xlink:type="simple">ULLZ</named-content> 7365). Nicaragua, R/V Oregon, stn 6426, <named-content xmlns:xlink="http://www.w3.org/1999/xlink" content-type="dwc:verbatimCoordinates" xlink:type="simple"><named-content content-type="geo-json" specific-use="{&#34;type&#34;:&#34;Point&#34;,&#34;coordinates&#34;:[-82.350000,12.933333]}" id="NCID0EG3AG" xlink:type="simple">12°56'N; 82°21'W</named-content></named-content>, 05.ii.1967, DJ Griffin det., 190 m, 1 female juvenile (<named-content xmlns:xlink="http://www.w3.org/1999/xlink" content-type="dwc:institutional_code" xlink:type="simple">USNM</named-content> 1256401). Venezuela, R/V Oregon, stn 5641, <named-content xmlns:xlink="http://www.w3.org/1999/xlink" content-type="dwc:verbatimCoordinates" xlink:type="simple"><named-content content-type="geo-json" specific-use="{&#34;type&#34;:&#34;Point&#34;,&#34;coordinates&#34;:[-69.450000,11.633333]}" id="NCID0ET3AG" xlink:type="simple">11°38'N; 69°27'W</named-content></named-content>, 01.x.1965, DJ Griffin det., 55 m, 1 male <!--PageBreak -->juvenile (<named-content xmlns:xlink="http://www.w3.org/1999/xlink" content-type="dwc:institutional_code" xlink:type="simple">USNM</named-content> 1256402). Guyana, R/V Oregon II, stn 10513, <named-content xmlns:xlink="http://www.w3.org/1999/xlink" content-type="dwc:verbatimCoordinates" xlink:type="simple"><named-content content-type="geo-json" specific-use="{&#34;type&#34;:&#34;Point&#34;,&#34;coordinates&#34;:[-58.183333,8.433333]}" id="NCID0EC4AG" xlink:type="simple">08°26'N; 58°11'W</named-content></named-content>, 27.iv.1969, DJ Griffin &amp; HB Roberts det., 183 m, 1 male (<named-content xmlns:xlink="http://www.w3.org/1999/xlink" content-type="dwc:institutional_code" xlink:type="simple">USNM</named-content> 1256403). Brazil, Pernambuco, CEPEMAR, stn 54 L2, 150 m, 2 females (<named-content xmlns:xlink="http://www.w3.org/1999/xlink" content-type="dwc:institutional_code" xlink:type="simple">MOUFPE</named-content> 15488). Bahia, Alfredo coll., 1 male (<named-content xmlns:xlink="http://www.w3.org/1999/xlink" content-type="dwc:institutional_code" xlink:type="simple">MZUSP</named-content> 20258).</p></tp:treatment-sec><tp:treatment-sec sec-type="Type-locality" id="SECID0EU4AG"><title>Type-locality.</title><p>Ecuador, off Machala, near Isla Santa Clara, <named-content xmlns:xlink="http://www.w3.org/1999/xlink" content-type="dwc:verbatimCoordinates" xlink:type="simple"><named-content content-type="geo-json" specific-use="{&#34;type&#34;:&#34;Point&#34;,&#34;coordinates&#34;:[-80.833333,-3.250000]}" id="NCID0E44AG" xlink:type="simple">03°15'S; 80°50'W</named-content></named-content>, 77–80 m.</p></tp:treatment-sec><tp:treatment-sec sec-type="diagnosis" id="SECID0EC5AG"><title>Diagnosis.</title><p>Carapace pyriform, very spinulose, with one small spine on each side of the contiguous portion of the rostrum; one long, acute supraorbital spine; hepatic region with two long, distinct spines. Merus of <abbrev xmlns:xlink="http://www.w3.org/1999/xlink" xlink:title="pereopod 2" id="ABBRID0EI5AG" xlink:type="simple">P2</abbrev> smooth.</p></tp:treatment-sec><tp:treatment-sec sec-type="description" id="SECID0EM5AG"><title>Description.</title><p>Carapace pyriform, longer than wide, with seven long lateral spines, eight spines in medial line; covered with sparsely distributed tufts of hooked setae, mainly in rostral, branchial regions. Carapace spines: base of rostrum with five spines, two between the orbits; two protogastric; six mesogastric; six metagastric; one urogastric; two long lateral, two smaller mesial hepatic. Branchial region with small sparse tubercles and short spines: eight protobranchial, with few interspaced tubercles; mesobranchial with six long lateral, four small mesial spines, few tubercles; three marginal metabranchial with acute tubercles interspaced; seven cardiac; two intestinal spines. Branchiostegal region with row of acute, strong spines along anterior-inferior half of molt line. Gastric, branchial, cardiac, intestinal regions delimited laterally by shallow grooves.</p><p>Rostrum long, bifurcated for distal 1/3 of entire length, divergent. Supraorbital spine long, acute; orbital margin with one small spine. Postorbital margin cup-shaped completely protecting eyes when retracted, with small medial spine on anterior margin. Basal article of antenna narrow, second article long with one long anterolateral spine aligned with supraorbital spine, one smaller posterolateral spine protecting eyestalk from below, one smaller spine below orbital fissure. Antenna almost exceeding rostral length (flagellum broken in holotype). Antennal article longest; third, fourth antennal articles thick, cylindrical; visible dorsally. Antennular fossae longitudinally ovate, longer than wider; posteroventral margin with one small projection. Interantennular septum long, compressed laterally, forming ventrally-directed keel.</p><p>Epistome narrower, more depressed than antennular fossae; posterior margin crenulate, antennal gland open in epistome with one tubercle at same level, another on mouthfield border. Endostome with two prominent, obliquely longitudinal endostomial ridges, completely closed.</p><p>Buccal field sub-rectangular, longer than wide, posterior edge narrower, with crenulated anterolateral angles with one strong acute spine on anterolateral margins. Pterygostomial region sub-triangular with four acute spines on lateral margin, 3–4 sub-equal tubercles; sub-hepatic region delimited from pterygostome by distinct slope.</p><p>Third maxillipeds completely covering buccal frame. Exopod long, nearly reaching distal margin of merus; dorsal face with one small process extending into posterolateral margin of merus; ventral margin with strong spine in distal third. Ischium distinctly longer than broad, dorsal face with longitudinal, smooth, deep “L” shaped groove; crista dentata with small, rounded, irregular sized teeth. Merus slightly longer than half of ischium, anteromesial border partially covering propodus; anterior margin deeply <!--PageBreak -->incised, anterolateral margins slightly expanded. Palp cylindrical, slightly overreaching ischiomeral suture. Carpus, propodus, dactylus smooth; propodus, with long distomesial setae, dactylus fringed with row of long setae.</p><p>Juvenile female thoracic sternites I–IV fused, broadly triangular, smooth, dense, covered by closely adhered pubescence. Anterior half of fused sternites I–IV sloping <!--PageBreak -->down in ventral view. Sterno-pleonal cavity completely closed by telson. Female sternites V–VII smooth; Margin of episternites IV–VII smooth.</p><p>Juvenile female pleonal somites I–VI, telson free, slightly raised medially forming low longitudinal ridge. One small spine in first somite; somites II–VI smooth. Telson triangular. Juvenile female holotype with a sealed pleon.</p><p>Juvenile female chelipeds subequal, long; ischium unarmed; merus armed with seven strong dorsal spines, row of six laterodistal tubercles, sparse tubercles present; carpus with sparse tubercles; propodus smooth; dactylus and fixed finger distinctly shorter than palm, slender, cutting edges with subequal teeth, tip incurving down. <abbrev xmlns:xlink="http://www.w3.org/1999/xlink" xlink:title="pereopod 2" id="ABBRID0E65AG" xlink:type="simple">P2</abbrev> slender, cylindrical, with a distinct spine in distal margin of merus, densely covered with small setae and sparse hooked setae. Only <abbrev xmlns:xlink="http://www.w3.org/1999/xlink" xlink:title="pereopod 2" id="ABBRID0ED6AG" xlink:type="simple">P2</abbrev> preserved in the holotype.</p></tp:treatment-sec><tp:treatment-sec sec-type="distribution" id="SECID0EH6AG"><title>Distribution.</title><p>Only known from the type-locality in Ecuador, near Isla Santa Clara, <named-content xmlns:xlink="http://www.w3.org/1999/xlink" content-type="dwc:verbatimCoordinates" xlink:type="simple"><named-content content-type="geo-json" specific-use="{&#34;type&#34;:&#34;Point&#34;,&#34;coordinates&#34;:[-80.833333,-3.250000]}" id="NCID0EQ6AG" xlink:type="simple">03°15'S; 80°50'W</named-content></named-content>.</p></tp:treatment-sec><tp:treatment-sec sec-type="etymology" id="SECID0EV6AG"><title>Etymology.</title><p>The specific epithet <italic>machala</italic> is a noun in apposition referring to the coastal city of Machala, Ecuador.</p></tp:treatment-sec><tp:treatment-sec sec-type="remarks" id="SECID0EFABG"><title>Remarks.</title><p><italic><tp:taxon-name><tp:taxon-name-part taxon-name-part-type="genus" reg="Nibilia">Nibilia</tp:taxon-name-part><tp:taxon-name-part taxon-name-part-type="species" reg="machala">machala</tp:taxon-name-part></tp:taxon-name></italic> superficially resembles <italic><tp:taxon-name><tp:taxon-name-part taxon-name-part-type="genus" reg="Nibilia">N.</tp:taxon-name-part><tp:taxon-name-part taxon-name-part-type="species" reg="antilocapra">antilocapra</tp:taxon-name-part></tp:taxon-name></italic> (Stimpson, 1871) in the highly spinulose appearance of the carapace, the long and semi-contiguous rostral spines, the distinct “L” shaped sulcus imprinted on the dorsal margin of the ischium of the third maxilliped, <abbrev xmlns:xlink="http://www.w3.org/1999/xlink" xlink:title="pereopod 2" id="ABBRID0EBBBG" xlink:type="simple">P2</abbrev> with a distinct spine on the dorso-distal margin of merus, and similar shape of the female pleon (Fig. <xref ref-type="fig" rid="F5">5</xref>). <italic><tp:taxon-name><tp:taxon-name-part taxon-name-part-type="genus" reg="Nibilia">Nibilia</tp:taxon-name-part><tp:taxon-name-part taxon-name-part-type="species" reg="machala">machala</tp:taxon-name-part></tp:taxon-name></italic>, however, differs from <italic><tp:taxon-name><tp:taxon-name-part taxon-name-part-type="genus" reg="Nibilia">N.</tp:taxon-name-part><tp:taxon-name-part taxon-name-part-type="species" reg="antilocapra">antilocapra</tp:taxon-name-part></tp:taxon-name></italic> by (i) the presence of one small spine on each side of the contiguous portion of the rostrum (vs. the contiguous portion of the rostrum unarmed in <italic><tp:taxon-name><tp:taxon-name-part taxon-name-part-type="genus" reg="Nibilia">N.</tp:taxon-name-part><tp:taxon-name-part taxon-name-part-type="species" reg="antilocapra">antilocapra</tp:taxon-name-part></tp:taxon-name></italic>) (Fig. <xref ref-type="fig" rid="F5">5A, B</xref>, black arrow); (ii) one long, acute supraorbital spine (vs. two acute spines, one long and one shorter in <italic><tp:taxon-name><tp:taxon-name-part taxon-name-part-type="genus" reg="Nibilia">N.</tp:taxon-name-part><tp:taxon-name-part taxon-name-part-type="species" reg="antilocapra">antilocapra</tp:taxon-name-part></tp:taxon-name></italic>) (Fig. <xref ref-type="fig" rid="F5">5A, B</xref>); (iii) hepatic region with two long, distinct spines (vs. one long, distinct spine in the hepatic region of <italic><tp:taxon-name><tp:taxon-name-part taxon-name-part-type="genus" reg="Nibilia">N.</tp:taxon-name-part><tp:taxon-name-part taxon-name-part-type="species" reg="antilocapra">antilocapra</tp:taxon-name-part></tp:taxon-name></italic>) (Fig. <xref ref-type="fig" rid="F5">5C, D</xref>, white arrow); (iv) <abbrev xmlns:xlink="http://www.w3.org/1999/xlink" xlink:title="pereopod 2" id="ABBRID0EMDBG" xlink:type="simple">P2</abbrev> merus smooth (vs. <abbrev xmlns:xlink="http://www.w3.org/1999/xlink" xlink:title="pereopod 2" id="ABBRID0EQDBG" xlink:type="simple">P2</abbrev> armed with two rows of six or seven spines in <italic><tp:taxon-name><tp:taxon-name-part taxon-name-part-type="genus" reg="Nibilia">N.</tp:taxon-name-part><tp:taxon-name-part taxon-name-part-type="species" reg="antilocapra">antilocapra</tp:taxon-name-part></tp:taxon-name></italic>) (Fig. <xref ref-type="fig" rid="F5">5E, F</xref>). <italic><tp:taxon-name><tp:taxon-name-part taxon-name-part-type="genus" reg="Pisa">Pisa</tp:taxon-name-part><tp:taxon-name-part taxon-name-part-type="species" reg="praelonga">praelonga</tp:taxon-name-part></tp:taxon-name></italic> Stimpson, 1871, is apparently a juvenile stage collected at the same locality of <italic><tp:taxon-name><tp:taxon-name-part taxon-name-part-type="genus" reg="Nibilia">N.</tp:taxon-name-part><tp:taxon-name-part taxon-name-part-type="species" reg="antilocapra">antilocapra</tp:taxon-name-part></tp:taxon-name></italic>, thus, considered a junior subjective synonym of <italic><tp:taxon-name><tp:taxon-name-part taxon-name-part-type="genus" reg="Nibilia">N.</tp:taxon-name-part><tp:taxon-name-part taxon-name-part-type="species" reg="antilocapra">antilocapra</tp:taxon-name-part></tp:taxon-name></italic> (<xref ref-type="bibr" rid="B26">Rathbun 1925</xref>; see also figures on <xref ref-type="bibr" rid="B19">Milne-Edwards and Bouvier 1923</xref>: pl 11, Figs <xref ref-type="fig" rid="F4">4</xref>–<xref ref-type="fig" rid="F7">7</xref>). <italic><tp:taxon-name><tp:taxon-name-part taxon-name-part-type="genus" reg="Nibilia">Nibilia</tp:taxon-name-part><tp:taxon-name-part taxon-name-part-type="species" reg="erinacea">erinacea</tp:taxon-name-part></tp:taxon-name></italic> A Milne-Edwards, 1878 is also considered a junior subjective synonym of <italic><tp:taxon-name><tp:taxon-name-part taxon-name-part-type="genus" reg="Nibilia">N.</tp:taxon-name-part><tp:taxon-name-part taxon-name-part-type="species" reg="antilocapra">antilocapra</tp:taxon-name-part></tp:taxon-name></italic>. The description and the figure presented by A <xref ref-type="bibr" rid="B18">Milne-Edwards (1878</xref>: 133, pl 25) fully agree with the description of <italic><tp:taxon-name><tp:taxon-name-part taxon-name-part-type="genus" reg="Pisa">Pisa</tp:taxon-name-part><tp:taxon-name-part taxon-name-part-type="species" reg="antilocapra">antilocapra</tp:taxon-name-part></tp:taxon-name></italic> Stimpson, 1871. Both, <italic><tp:taxon-name><tp:taxon-name-part taxon-name-part-type="genus" reg="Pisa">Pisa</tp:taxon-name-part><tp:taxon-name-part taxon-name-part-type="species" reg="praelonga">praelonga</tp:taxon-name-part></tp:taxon-name></italic> and <italic><tp:taxon-name><tp:taxon-name-part taxon-name-part-type="genus" reg="Nibilia">Nibilia</tp:taxon-name-part><tp:taxon-name-part taxon-name-part-type="species" reg="erinacea">erinacea</tp:taxon-name-part></tp:taxon-name></italic> where described from western Atlantic material.</p><fig id="F5" position="float" orientation="portrait"><label>Figure 5.</label><caption><p><italic><tp:taxon-name><tp:taxon-name-part taxon-name-part-type="genus" reg="Nibilia">Nibilia</tp:taxon-name-part><tp:taxon-name-part taxon-name-part-type="species" reg="machala">machala</tp:taxon-name-part></tp:taxon-name></italic> sp. n., female holotype, <abbrev xmlns:xlink="http://www.w3.org/1999/xlink" xlink:title="carapace length" id="ABBRID0ECIBG" xlink:type="simple">cl</abbrev> 58.4 mm, <abbrev xmlns:xlink="http://www.w3.org/1999/xlink" xlink:title="carapace maximum width" id="ABBRID0EGIBG" xlink:type="simple">cw</abbrev> 35 mm (<named-content xmlns:xlink="http://www.w3.org/1999/xlink" content-type="dwc:institutional_code" xlink:type="simple">USNM</named-content> 1462701) (<bold>A, C, E</bold>). <italic><tp:taxon-name><tp:taxon-name-part taxon-name-part-type="genus" reg="Nibilia">Nibilia</tp:taxon-name-part><tp:taxon-name-part taxon-name-part-type="species" reg="antilocapra">antilocapra</tp:taxon-name-part></tp:taxon-name></italic><xref ref-type="bibr" rid="B31">Stimpson (1871)</xref>, female, <abbrev xmlns:xlink="http://www.w3.org/1999/xlink" xlink:title="carapace length" id="ABBRID0EAJBG" xlink:type="simple">cl</abbrev> 47.6 mm, <abbrev xmlns:xlink="http://www.w3.org/1999/xlink" xlink:title="carapace maximum width" id="ABBRID0EEJBG" xlink:type="simple">cw</abbrev> 30.6 mm (<named-content xmlns:xlink="http://www.w3.org/1999/xlink" content-type="dwc:institutional_code" xlink:type="simple">USNM</named-content> 1462686) (<bold>B, D, F</bold>). Habitus, dorsal view (<bold>A, B</bold>); Ventral view (<bold>C, D</bold>); Lateral view (<bold>E, F</bold>). Note the difference between the interorbital region spines (gray arrows) (<bold>A, B</bold>), and the hepatic spines (white arrows) (<bold>C, D</bold>). Scale bars: 10 mm.</p></caption><graphic xmlns:xlink="http://www.w3.org/1999/xlink" xlink:href="zookeys-825-001-g005.jpg" position="float" orientation="portrait" xlink:type="simple" id="oo_265347.jpg"/></fig></tp:treatment-sec><tp:treatment-sec><!--Section generated to contain objects referenced in tp:taxon-treatment.--><fig id="F4" position="float" orientation="portrait"><label>Figure 4.</label><caption><p><italic><tp:taxon-name><tp:taxon-name-part taxon-name-part-type="genus" reg="Collodes">Collodes</tp:taxon-name-part><tp:taxon-name-part taxon-name-part-type="species" reg="anartius">anartius</tp:taxon-name-part></tp:taxon-name></italic> sp. n., male paratype, <abbrev xmlns:xlink="http://www.w3.org/1999/xlink" xlink:title="carapace length" id="ABBRID0E5PAG" xlink:type="simple">cl</abbrev> 28.4, <abbrev xmlns:xlink="http://www.w3.org/1999/xlink" xlink:title="carapace maximum width" id="ABBRID0ECQAG" xlink:type="simple">cw</abbrev> 24.0 (<named-content xmlns:xlink="http://www.w3.org/1999/xlink" content-type="dwc:institutional_code" xlink:type="simple">USNM</named-content> 1462821) (<bold>A, C, G</bold>); Female paratype, <abbrev xmlns:xlink="http://www.w3.org/1999/xlink" xlink:title="carapace length" id="ABBRID0ENQAG" xlink:type="simple">cl</abbrev> 24.0 mm, <abbrev xmlns:xlink="http://www.w3.org/1999/xlink" xlink:title="carapace maximum width" id="ABBRID0ERQAG" xlink:type="simple">cw</abbrev> 19.2 mm (<named-content xmlns:xlink="http://www.w3.org/1999/xlink" content-type="dwc:institutional_code" xlink:type="simple">USNM</named-content> 1462821) (<bold>E</bold>). <italic><tp:taxon-name><tp:taxon-name-part taxon-name-part-type="genus" reg="Collodes">Collodes</tp:taxon-name-part><tp:taxon-name-part taxon-name-part-type="species" reg="tenuirostris">tenuirostris</tp:taxon-name-part></tp:taxon-name></italic> Rathbun, 1893, male, <abbrev xmlns:xlink="http://www.w3.org/1999/xlink" xlink:title="carapace length" id="ABBRID0EHRAG" xlink:type="simple">cl</abbrev> 36.2 mm, <abbrev xmlns:xlink="http://www.w3.org/1999/xlink" xlink:title="carapace maximum width" id="ABBRID0ELRAG" xlink:type="simple">cw</abbrev> 29.5 mm (<named-content xmlns:xlink="http://www.w3.org/1999/xlink" content-type="dwc:institutional_code" xlink:type="simple">USNM</named-content> 1462819) (<bold>B, D, H</bold>); Female, <abbrev xmlns:xlink="http://www.w3.org/1999/xlink" xlink:title="carapace length" id="ABBRID0EWRAG" xlink:type="simple">cl</abbrev> 25.2 mm, <abbrev xmlns:xlink="http://www.w3.org/1999/xlink" xlink:title="carapace maximum width" id="ABBRID0E1RAG" xlink:type="simple">cw</abbrev> 20.5 mm (<named-content xmlns:xlink="http://www.w3.org/1999/xlink" content-type="dwc:institutional_code" xlink:type="simple">USNM</named-content> 1462819) (<bold>F</bold>). Cephalothorax ventral view (<bold>A, B, E, F</bold>); Ventral view of the first pleonal somite (<bold>C, D</bold>); Lateral view of the pereiopod 5 (<abbrev xmlns:xlink="http://www.w3.org/1999/xlink" xlink:title="pereopod 5" id="ABBRID0EJSAG" xlink:type="simple">P5</abbrev>) (<bold>G, H</bold>). Note the proportions of the dactylus of <abbrev xmlns:xlink="http://www.w3.org/1999/xlink" xlink:title="pereopod 5" id="ABBRID0EPSAG" xlink:type="simple">P5</abbrev>: longer than the propodus in <italic><tp:taxon-name><tp:taxon-name-part taxon-name-part-type="genus" reg="Collodes">Collodes</tp:taxon-name-part><tp:taxon-name-part taxon-name-part-type="species" reg="anartius">anartius</tp:taxon-name-part></tp:taxon-name></italic> sp. n. (black arrow) (<bold>G, H</bold>). Scale bar: 5 mm.</p></caption><graphic xmlns:xlink="http://www.w3.org/1999/xlink" xlink:href="zookeys-825-001-g004.jpg" position="float" orientation="portrait" xlink:type="simple" id="oo_265346.jpg"/></fig><fig id="F7" position="float" orientation="portrait"><label>Figure 7.</label><caption><p><italic><tp:taxon-name><tp:taxon-name-part taxon-name-part-type="genus" reg="Collodes">Collodes</tp:taxon-name-part><tp:taxon-name-part taxon-name-part-type="species" reg="anartius">anartius</tp:taxon-name-part></tp:taxon-name></italic> sp. n., male paratype (<named-content xmlns:xlink="http://www.w3.org/1999/xlink" content-type="dwc:institutional_code" xlink:type="simple">USNM</named-content> 142821) (<bold>A–C</bold>); First gonopod (<abbrev xmlns:xlink="http://www.w3.org/1999/xlink" xlink:title="first gonopod or male pleopod 1" id="ABBRID0EJPAI" xlink:type="simple">G1</abbrev>), right side, sternal view (<bold>A</bold>), pleonal view (<bold>B</bold>); Second gonopod (<abbrev xmlns:xlink="http://www.w3.org/1999/xlink" xlink:title="second gonopod or male pleopod 2" id="ABBRID0ERPAI" xlink:type="simple">G2</abbrev>), right side (<bold>C</bold>). <italic><tp:taxon-name><tp:taxon-name-part taxon-name-part-type="genus" reg="Solinca">Solinca</tp:taxon-name-part><tp:taxon-name-part taxon-name-part-type="species" reg="aulix">aulix</tp:taxon-name-part></tp:taxon-name></italic> gen. n. et sp. n., paratype male (<named-content xmlns:xlink="http://www.w3.org/1999/xlink" content-type="dwc:institutional_code" xlink:type="simple">USNM</named-content> 1462673) (<bold>D–G</bold>); First gonopod (<abbrev xmlns:xlink="http://www.w3.org/1999/xlink" xlink:title="first gonopod or male pleopod 1" id="ABBRID0EJQAI" xlink:type="simple">G1</abbrev>), left side, pleonal view (<bold>D, F</bold>), sternal view (<bold>E</bold>); Second gonopod (<abbrev xmlns:xlink="http://www.w3.org/1999/xlink" xlink:title="second gonopod or male pleopod 2" id="ABBRID0ERQAI" xlink:type="simple">G2</abbrev>), left side (<bold>G</bold>). Scale bars: 1 mm (<bold>A, D</bold>); 0.5 mm (<bold>B, C, E–G</bold>).</p></caption><graphic xmlns:xlink="http://www.w3.org/1999/xlink" xlink:href="zookeys-825-001-g007.jpg" position="float" orientation="portrait" xlink:type="simple" id="oo_265349.jpg"/></fig></tp:treatment-sec><ref-list><ref id="B31"><mixed-citation xmlns:xlink="http://www.w3.org/1999/xlink" xlink:type="simple"><person-group><name name-style="western"><surname>Stimpson</surname><given-names>W</given-names></name></person-group> (<year>1871</year>) <article-title>Preliminary report on the <tp:taxon-name><tp:taxon-name-part taxon-name-part-type="subphylum">Crustacea</tp:taxon-name-part></tp:taxon-name> dredged in the Gulf Stream in the Straits of Florida by LF de Pourtales, Assista. U. S. Coast Survey. Part I. <tp:taxon-name><tp:taxon-name-part taxon-name-part-type="infraorder">Brachyura</tp:taxon-name-part></tp:taxon-name>.</article-title><source>Bulletin of the Museum of Comparative Zoology at Harvard College</source><volume>2</volume>: <fpage>109</fpage>–<lpage>160</lpage>. <ext-link xlink:type="simple" ext-link-type="uri" xlink:href="https://www.biodiversitylibrary.org/bibliography/2803">https://www.biodiversitylibrary.org/bibliography/2803</ext-link></mixed-citation></ref><ref id="B26"><mixed-citation xmlns:xlink="http://www.w3.org/1999/xlink" xlink:type="simple"><person-group><name name-style="western"><surname>Rathbun</surname><given-names>MJ</given-names></name></person-group> (<year>1925</year>) <article-title>The spider crabs of America.</article-title><source>Bulletin of the United States National Museum</source><volume>129</volume>: <fpage>1</fpage>–<lpage>613</lpage>. <ext-link xlink:type="simple" ext-link-type="doi" xlink:href="10.5479/si.03629236.129.i">https://doi.org/10.5479/si.03629236.129.i</ext-link></mixed-citation></ref><ref id="B19"><mixed-citation xmlns:xlink="http://www.w3.org/1999/xlink" xlink:type="simple"><person-group><name name-style="western"><surname>Milne-Edwards</surname><given-names>A</given-names></name><name name-style="western"><surname>Bouvier</surname><given-names>EL</given-names></name></person-group> (<year>1923</year>) <article-title>Reports on the results of dredging. Under the supervision of Alexander Agassiz, in the Gulf of Mexico (1877–78), in the Caribbean Sea (1878–79), and along the Atlantic coast of the United States (1880), by the US Coast Survey steamer “Blake.” Lieut.-Com. CD Sigsbee, USN, and Commander JR Bartlett, USN, commanding. XLVII: Les Porcellanides et des Brachyures.</article-title><source>Memoirs of the Museum of Comparative Zoology at Harvard College</source><volume>47</volume>(<issue>4</issue>): <fpage>283</fpage>–<lpage>395</lpage>. <ext-link xlink:type="simple" ext-link-type="uri" xlink:href="https://biodiversitylibrary.org/page/4368394">https://biodiversitylibrary.org/page/4368394</ext-link></mixed-citation></ref><ref id="B18"><mixed-citation xmlns:xlink="http://www.w3.org/1999/xlink" xlink:type="simple"><person-group><name name-style="western"><surname>Milne-Edwards</surname><given-names>A</given-names></name></person-group> (<year>1878</year>) <source>Études sur les xiphosures et les crustacés de la région mexicaine. In: Mission scientifique au Mexique et dans l’Amérique centrale, ouvrage publié par ordre du Ministre de l’Instruction publique. Recherches zoologiques pour servir à l’histoire de la faune de l’Amérique central et du Mexique, publiées sous la direction de MH Milne Edwards, membre de l’Institut. Cinquième partie.</source><publisher-name>8 [unnumbered]</publisher-name>, <publisher-loc>Tome premier, Imprimerie Nationale, Paris</publisher-loc>, <size units="page">368 pp</size>. [63 pls] <ext-link xlink:type="simple" ext-link-type="doi" xlink:href="10.5962/bhl.title.119116">https://doi.org/10.5962/bhl.title.119116</ext-link></mixed-citation></ref></ref-list></tp:taxon-treatment>
