# Supplementary material for: Three new species and a new genus of majoid crabs from the eastern Pacific (Decapoda, Brachyura)
Source: Zookeys. 2019 Feb 18;(825):1–24. doi: 10.3897/zookeys.825.32271 (PMC6389645; doi:10.3897/zookeys.825.32271)
Supplement: XML Treatment for Solinca [file zookeys.825.32271-treatment5.xml]

<!DOCTYPE tp:taxon-treatment
  PUBLIC "-//TaxonX//DTD Taxonomic Treatment Publishing DTD v0 20100105//EN" "tax-treatment-NSO.dtd">
<tp:taxon-treatment xmlns:tp="http://www.plazi.org/taxpub"><tp:treatment-meta><kwd-group><label>Taxon classification</label><kwd><named-content xmlns:xlink="http://www.w3.org/1999/xlink" content-type="kingdom">Animalia</named-content></kwd><kwd><named-content xmlns:xlink="http://www.w3.org/1999/xlink" content-type="order">Decapoda</named-content></kwd><kwd><named-content xmlns:xlink="http://www.w3.org/1999/xlink" content-type="family">Inachoididae</named-content></kwd></kwd-group><mixed-citation publication-type="journal"><person-group><name><surname>Colavite</surname><given-names>Jessica</given-names></name><name><surname>Windsor</surname><given-names>Amanda</given-names></name><name><surname>Santana</surname><given-names>William</given-names></name></person-group><article-title>Three new species and a new genus of majoid crabs from the eastern Pacific (<tp:taxon-name><tp:taxon-name-part taxon-name-part-type="order">Decapoda</tp:taxon-name-part></tp:taxon-name>, <tp:taxon-name><tp:taxon-name-part taxon-name-part-type="infraorder">Brachyura</tp:taxon-name-part></tp:taxon-name>)</article-title><source>Zookeys</source><day>18</day><month>2</month><year>2019</year><volume>2019</volume><issue>825</issue><fpage>1</fpage><lpage>24</lpage><pub-id pub-id-type="doi">10.3897/zookeys.825.32271</pub-id></mixed-citation></tp:treatment-meta><tp:nomenclature><tp:taxon-name>
                  <tp:taxon-name-part taxon-name-part-type="genus" reg="Solinca">Solinca</tp:taxon-name-part>
                  <object-id xmlns:xlink="http://www.w3.org/1999/xlink" content-type="zoobank" xlink:type="simple">http://zoobank.org/0DD6BA19-F0F6-401F-92C7-FE271F607D2A</object-id>
                </tp:taxon-name><tp:taxon-status xmlns:xlink="http://www.w3.org/1999/xlink" xlink:type="simple">gen. n.</tp:taxon-status></tp:nomenclature><tp:treatment-sec sec-type="type species" id="SECID0EQLBG"><title>Type species.</title><p><italic><tp:taxon-name><tp:taxon-name-part taxon-name-part-type="genus" reg="Solinca">Solinca</tp:taxon-name-part><tp:taxon-name-part taxon-name-part-type="species" reg="aulix">aulix</tp:taxon-name-part></tp:taxon-name></italic> gen. n. et sp. n. by monotypy and original designation. Gender feminine.</p><!--PageBreak  --></tp:treatment-sec><tp:treatment-sec sec-type="diagnosis" id="SECID0ECMBG"><title>Diagnosis.</title><p>Carapace distinctly sub-circular in outline, dorsal surface prominently vaulted, particularly swollen at branchial regions. Urogastric region compressed by metabranchial lobes into a deep furrow. Four spines along dorsal midline of carapace: mesogastric, metagastric, cardiac, and intestinal. Branchiostegal region with two rows of small acute spines along molt line. Thoracic pleurites V–VII gymnopleura. Postorbital spine long, curved beyond eyes. Eyes not retractable. Endostomial ridge with two obliquely longitudinal, very curved prominences. Sterno-pleonal cavity longer than pleon plus telson, leaving gap between distal end of telson and its anterior margin. Gonopod reaching far beyond thoracic sternal suture IV/V, rather straight proximally and medially, distinctly curved inwards sub-distally, convergent anteriorly, apical plate curved down with three distinct lobes laterally.</p></tp:treatment-sec><tp:treatment-sec sec-type="etymology" id="SECID0EHMBG"><title>Etymology.</title><p>The genus name is an arbitrary noun formed by the combination of the Latin <italic>Solis</italic>, “sun” and alluding to the sub-circular carapace surrounded by spines, and <italic>Inca</italic> alluding to the Inca Empire. Gender: feminine.</p></tp:treatment-sec><tp:treatment-sec sec-type="remarks" id="SECID0EBNBG"><title>Remarks.</title><p><italic><tp:taxon-name><tp:taxon-name-part taxon-name-part-type="genus" reg="Solinca">Solinca</tp:taxon-name-part></tp:taxon-name></italic> is phylogenetically allied to the epialtids <italic><tp:taxon-name><tp:taxon-name-part taxon-name-part-type="genus" reg="Scyra">Scyra</tp:taxon-name-part><tp:taxon-name-part taxon-name-part-type="species" reg="acutifrons">acutifrons</tp:taxon-name-part></tp:taxon-name></italic>, <italic><tp:taxon-name><tp:taxon-name-part taxon-name-part-type="genus" reg="Pugettia">Pugettia</tp:taxon-name-part><tp:taxon-name-part taxon-name-part-type="species" reg="nipponensis">nipponensis</tp:taxon-name-part></tp:taxon-name>, <tp:taxon-name><tp:taxon-name-part taxon-name-part-type="genus" reg="Pugettia">Pugettia</tp:taxon-name-part><tp:taxon-name-part taxon-name-part-type="species" reg="quadridens">quadridens</tp:taxon-name-part></tp:taxon-name></italic> and <italic><tp:taxon-name><tp:taxon-name-part taxon-name-part-type="genus" reg="Chorilia">Chorilia</tp:taxon-name-part><tp:taxon-name-part taxon-name-part-type="species" reg="longipes">longipes</tp:taxon-name-part></tp:taxon-name></italic> (Fig. <xref ref-type="fig" rid="F1">1</xref>). However, the only morphological character shared by these taxa is a distinct sulcus in each face of the chelipeds, albeit this character is less pronounced in <italic><tp:taxon-name><tp:taxon-name-part taxon-name-part-type="genus" reg="Solinca">Solinca</tp:taxon-name-part></tp:taxon-name></italic>. Considering overall morphological similarities, <italic><tp:taxon-name><tp:taxon-name-part taxon-name-part-type="genus" reg="Solinca">Solinca</tp:taxon-name-part></tp:taxon-name></italic> is closest to <italic><tp:taxon-name><tp:taxon-name-part taxon-name-part-type="genus" reg="Chorilia">C.</tp:taxon-name-part><tp:taxon-name-part taxon-name-part-type="species" reg="longipes">longipes</tp:taxon-name-part></tp:taxon-name></italic> in the following characters: (i) presence of several spines on the carapace in both <italic><tp:taxon-name><tp:taxon-name-part taxon-name-part-type="genus" reg="Solinca">Solinca</tp:taxon-name-part></tp:taxon-name></italic> and <italic><tp:taxon-name><tp:taxon-name-part taxon-name-part-type="genus" reg="Chorilia">C.</tp:taxon-name-part><tp:taxon-name-part taxon-name-part-type="species" reg="longipes">longipes</tp:taxon-name-part></tp:taxon-name></italic> (vs. carapace tuberculate or with strong spines in <italic><tp:taxon-name><tp:taxon-name-part taxon-name-part-type="genus" reg="Scyra">S.</tp:taxon-name-part><tp:taxon-name-part taxon-name-part-type="species" reg="acutifrons">acutifrons</tp:taxon-name-part></tp:taxon-name></italic>, <italic><tp:taxon-name><tp:taxon-name-part taxon-name-part-type="genus" reg="Pugettia">P.</tp:taxon-name-part><tp:taxon-name-part taxon-name-part-type="species" reg="nipponensis">nipponensis</tp:taxon-name-part></tp:taxon-name></italic>, and <italic><tp:taxon-name><tp:taxon-name-part taxon-name-part-type="genus" reg="Pugettia">P.</tp:taxon-name-part><tp:taxon-name-part taxon-name-part-type="species" reg="quadridens">quadridens</tp:taxon-name-part></tp:taxon-name></italic>); (ii) supraorbital spines acute in both <italic><tp:taxon-name><tp:taxon-name-part taxon-name-part-type="genus" reg="Solinca">Solinca</tp:taxon-name-part></tp:taxon-name></italic> and <italic><tp:taxon-name><tp:taxon-name-part taxon-name-part-type="genus" reg="Chorilia">C.</tp:taxon-name-part><tp:taxon-name-part taxon-name-part-type="species" reg="longipes">longipes</tp:taxon-name-part></tp:taxon-name></italic> (vs. short and truncated supraorbital spines in <italic><tp:taxon-name><tp:taxon-name-part taxon-name-part-type="genus" reg="Scyra">S.</tp:taxon-name-part><tp:taxon-name-part taxon-name-part-type="species" reg="acutifrons">acutifrons</tp:taxon-name-part></tp:taxon-name></italic>, <italic><tp:taxon-name><tp:taxon-name-part taxon-name-part-type="genus" reg="Pugettia">P.</tp:taxon-name-part><tp:taxon-name-part taxon-name-part-type="species" reg="nipponensis">nipponensis</tp:taxon-name-part></tp:taxon-name></italic>, and <italic><tp:taxon-name><tp:taxon-name-part taxon-name-part-type="genus" reg="Pugettia">P.</tp:taxon-name-part><tp:taxon-name-part taxon-name-part-type="species" reg="quadridens">quadridens</tp:taxon-name-part></tp:taxon-name></italic>.); (iii) rostral spines rounded (vs. rostral spines flatted in <italic><tp:taxon-name><tp:taxon-name-part taxon-name-part-type="genus" reg="Scyra">S.</tp:taxon-name-part><tp:taxon-name-part taxon-name-part-type="species" reg="acutifrons">acutifrons</tp:taxon-name-part></tp:taxon-name></italic>, <italic><tp:taxon-name><tp:taxon-name-part taxon-name-part-type="genus" reg="Pugettia">P.</tp:taxon-name-part><tp:taxon-name-part taxon-name-part-type="species" reg="nipponensis">nipponensis</tp:taxon-name-part></tp:taxon-name></italic> and <italic><tp:taxon-name><tp:taxon-name-part taxon-name-part-type="genus" reg="Pugettia">P.</tp:taxon-name-part><tp:taxon-name-part taxon-name-part-type="species" reg="quadridens">quadridens</tp:taxon-name-part></tp:taxon-name></italic>); (iv) long and very thin legs in <italic><tp:taxon-name><tp:taxon-name-part taxon-name-part-type="genus" reg="Solinca">Solinca</tp:taxon-name-part></tp:taxon-name></italic> and <italic><tp:taxon-name><tp:taxon-name-part taxon-name-part-type="genus" reg="Chorilia">C.</tp:taxon-name-part><tp:taxon-name-part taxon-name-part-type="species" reg="longipes">longipes</tp:taxon-name-part></tp:taxon-name></italic> (vs. short and robust legs in <italic><tp:taxon-name><tp:taxon-name-part taxon-name-part-type="genus" reg="Scyra">S.</tp:taxon-name-part><tp:taxon-name-part taxon-name-part-type="species" reg="acutifrons">acutifrons</tp:taxon-name-part></tp:taxon-name></italic>, <italic><tp:taxon-name><tp:taxon-name-part taxon-name-part-type="genus" reg="Pugettia">P.</tp:taxon-name-part><tp:taxon-name-part taxon-name-part-type="species" reg="nipponensis">nipponensis</tp:taxon-name-part></tp:taxon-name></italic>, and <italic><tp:taxon-name><tp:taxon-name-part taxon-name-part-type="genus" reg="Pugettia">P.</tp:taxon-name-part><tp:taxon-name-part taxon-name-part-type="species" reg="quadridens">quadridens</tp:taxon-name-part></tp:taxon-name></italic>); and (v) thoracic pleurites V–VII gymnopleura in <italic><tp:taxon-name><tp:taxon-name-part taxon-name-part-type="genus" reg="Solinca">Solinca</tp:taxon-name-part></tp:taxon-name></italic> and <italic><tp:taxon-name><tp:taxon-name-part taxon-name-part-type="genus" reg="Chorilia">C.</tp:taxon-name-part><tp:taxon-name-part taxon-name-part-type="species" reg="longipes">longipes</tp:taxon-name-part></tp:taxon-name></italic> (vs. gymnopleura condition not present in <italic><tp:taxon-name><tp:taxon-name-part taxon-name-part-type="genus" reg="Scyra">S.</tp:taxon-name-part><tp:taxon-name-part taxon-name-part-type="species" reg="acutifrons">acutifrons</tp:taxon-name-part></tp:taxon-name></italic>, <italic><tp:taxon-name><tp:taxon-name-part taxon-name-part-type="genus" reg="Pugettia">P.</tp:taxon-name-part><tp:taxon-name-part taxon-name-part-type="species" reg="nipponensis">nipponensis</tp:taxon-name-part></tp:taxon-name></italic>, and <italic><tp:taxon-name><tp:taxon-name-part taxon-name-part-type="genus" reg="Pugettia">P.</tp:taxon-name-part><tp:taxon-name-part taxon-name-part-type="species" reg="quadridens">quadridens</tp:taxon-name-part></tp:taxon-name></italic>). See remarks of the species for differences between <italic><tp:taxon-name><tp:taxon-name-part taxon-name-part-type="genus" reg="Solinca">S.</tp:taxon-name-part><tp:taxon-name-part taxon-name-part-type="species" reg="aulix">aulix</tp:taxon-name-part></tp:taxon-name></italic> and <italic><tp:taxon-name><tp:taxon-name-part taxon-name-part-type="genus" reg="Chorilia">Chorilia</tp:taxon-name-part><tp:taxon-name-part taxon-name-part-type="species" reg="longipes">longipes</tp:taxon-name-part></tp:taxon-name></italic>.</p></tp:treatment-sec><tp:treatment-sec><!--Section generated to contain objects referenced in tp:taxon-treatment.--><fig id="F1" position="float" orientation="portrait"><label>Figure 1.</label><caption><p>Molecular phylogenetic tree represented as maximum likelihood topology of three mitochondrial and two nuclear genes (12S, 16S, COI, 18S, H3) to place <italic><tp:taxon-name><tp:taxon-name-part taxon-name-part-type="genus" reg="Collodes">Collodes</tp:taxon-name-part><tp:taxon-name-part taxon-name-part-type="species" reg="anartius">anartius</tp:taxon-name-part></tp:taxon-name></italic> sp. n., <italic><tp:taxon-name><tp:taxon-name-part taxon-name-part-type="genus" reg="Nibilia">Nibilia</tp:taxon-name-part><tp:taxon-name-part taxon-name-part-type="species" reg="machala">machala</tp:taxon-name-part></tp:taxon-name></italic> sp. n. and <italic><tp:taxon-name><tp:taxon-name-part taxon-name-part-type="genus" reg="Solinca">Solinca</tp:taxon-name-part><tp:taxon-name-part taxon-name-part-type="species" reg="aulix">aulix</tp:taxon-name-part></tp:taxon-name></italic> gen. n. et sp. n. within the context of <tp:taxon-name><tp:taxon-name-part taxon-name-part-type="superfamily">Majoidea</tp:taxon-name-part></tp:taxon-name> based on 32 genera. Node support values are shown with maximum likelihood bootstrap support above line and Bayesian posterior probabilities below line.</p></caption><graphic xmlns:xlink="http://www.w3.org/1999/xlink" xlink:href="zookeys-825-001-g001.jpg" position="float" orientation="portrait" xlink:type="simple" id="oo_265343.jpg"/></fig></tp:treatment-sec></tp:taxon-treatment>
