# Supplementary material for: Three new species and a new genus of majoid crabs from the eastern Pacific (Decapoda, Brachyura)
Source: Zookeys. 2019 Feb 18;(825):1–24. doi: 10.3897/zookeys.825.32271 (PMC6389645; doi:10.3897/zookeys.825.32271)
Supplement: XML Treatment for Solinca aulix [file zookeys.825.32271-treatment6.xml]

<!DOCTYPE tp:taxon-treatment
  PUBLIC "-//TaxonX//DTD Taxonomic Treatment Publishing DTD v0 20100105//EN" "tax-treatment-NSO.dtd">
<tp:taxon-treatment xmlns:tp="http://www.plazi.org/taxpub"><tp:treatment-meta><kwd-group><label>Taxon classification</label><kwd><named-content xmlns:xlink="http://www.w3.org/1999/xlink" content-type="kingdom">Animalia</named-content></kwd><kwd><named-content xmlns:xlink="http://www.w3.org/1999/xlink" content-type="order">Decapoda</named-content></kwd><kwd><named-content xmlns:xlink="http://www.w3.org/1999/xlink" content-type="family">Inachoididae</named-content></kwd></kwd-group><mixed-citation publication-type="journal"><person-group><name><surname>Colavite</surname><given-names>Jessica</given-names></name><name><surname>Windsor</surname><given-names>Amanda</given-names></name><name><surname>Santana</surname><given-names>William</given-names></name></person-group><article-title>Three new species and a new genus of majoid crabs from the eastern Pacific (<tp:taxon-name><tp:taxon-name-part taxon-name-part-type="order">Decapoda</tp:taxon-name-part></tp:taxon-name>, <tp:taxon-name><tp:taxon-name-part taxon-name-part-type="infraorder">Brachyura</tp:taxon-name-part></tp:taxon-name>)</article-title><source>Zookeys</source><day>18</day><month>2</month><year>2019</year><volume>2019</volume><issue>825</issue><fpage>1</fpage><lpage>24</lpage><pub-id pub-id-type="doi">10.3897/zookeys.825.32271</pub-id></mixed-citation></tp:treatment-meta><tp:nomenclature><tp:taxon-name>
                  <tp:taxon-name-part taxon-name-part-type="genus" reg="Solinca">Solinca</tp:taxon-name-part>
                  <tp:taxon-name-part taxon-name-part-type="species" reg="aulix">aulix</tp:taxon-name-part>
                  <object-id xmlns:xlink="http://www.w3.org/1999/xlink" content-type="zoobank" xlink:type="simple">http://zoobank.org/4A973066-37F9-4705-BBA1-BA21C057832</object-id>
                </tp:taxon-name><tp:taxon-status xmlns:xlink="http://www.w3.org/1999/xlink" xlink:type="simple">sp. n.</tp:taxon-status><xref ref-type="fig" rid="F6">Figures 6A–F</xref><xref ref-type="fig" rid="F7">, 7D–G</xref></tp:nomenclature><tp:treatment-sec sec-type="Holotype" id="SECID0EJZBG"><title>Holotype.</title><p>Peru, off Paita, Piura, Southeast Pacific Biological Oceanographic Project (<abbrev xmlns:xlink="http://www.w3.org/1999/xlink" content-type="institution" xlink:title="Southeast Pacific Biological Oceanographic Project" id="ABBRID0EPZBG" xlink:type="simple">SEPBOP</abbrev>), R/V Anton Bruun, stn 627–A, 05°01' / 05°02'S; 81°25'/ 81°24'W, 03.vi.1966, Smithsonian Oceanographic Sorting Center coll., 200–311 m, male holotype, <abbrev xmlns:xlink="http://www.w3.org/1999/xlink" xlink:title="carapace length" id="ABBRID0EUZBG" xlink:type="simple">cl</abbrev> 37.3 mm, <abbrev xmlns:xlink="http://www.w3.org/1999/xlink" xlink:title="carapace maximum width" id="ABBRID0EYZBG" xlink:type="simple">cw</abbrev> 28.2 mm (<named-content xmlns:xlink="http://www.w3.org/1999/xlink" content-type="dwc:institutional_code" xlink:type="simple">USNM</named-content> 1462734).</p></tp:treatment-sec><tp:treatment-sec sec-type="Paratypes" id="SECID0EB1BG"><title>Paratypes.</title><p>Peru, off Paita, Piura, Southeast Pacific Biological Oceanographic Project (<abbrev xmlns:xlink="http://www.w3.org/1999/xlink" content-type="institution" xlink:title="Southeast Pacific Biological Oceanographic Project" id="ABBRID0EH1BG" xlink:type="simple">SEPBOP</abbrev>), R/V Anton Bruun, stn 627–A, 5°01' / 05°02'S; 81°25' / 81°24'W; 3.vi.1966, Smithsonian Oceanographic Sorting Center coll., 200–311 m, 1 female (<named-content xmlns:xlink="http://www.w3.org/1999/xlink" content-type="dwc:institutional_code" xlink:type="simple">MZUSP</named-content> 38891), 1 male (<named-content xmlns:xlink="http://www.w3.org/1999/xlink" content-type="dwc:institutional_code" xlink:type="simple">MZUSP</named-content> 38892). Idem, 1 female, <abbrev xmlns:xlink="http://www.w3.org/1999/xlink" xlink:title="carapace length" id="ABBRID0EU1BG" xlink:type="simple">cl</abbrev> 39.5, <abbrev xmlns:xlink="http://www.w3.org/1999/xlink" xlink:title="carapace maximum width" id="ABBRID0EY1BG" xlink:type="simple">cw</abbrev> 29.8 mm, <!--PageBreak -->1 male and 1 juvenile (<named-content xmlns:xlink="http://www.w3.org/1999/xlink" content-type="dwc:institutional_code" xlink:type="simple">USNM</named-content> 1462685). Southeast Pacific Biological Oceanographic Project (<abbrev xmlns:xlink="http://www.w3.org/1999/xlink" content-type="institution" xlink:title="Southeast Pacific Biological Oceanographic Project" id="ABBRID0ED2BG" xlink:type="simple">SEPBOP</abbrev>), R/V Anton Bruun, cruise 16, stn 635-A, <named-content xmlns:xlink="http://www.w3.org/1999/xlink" content-type="dwc:verbatimCoordinates" xlink:type="simple"><named-content content-type="geo-json" specific-use="{&#34;type&#34;:&#34;Point&#34;,&#34;coordinates&#34;:[-81.550000,-6.750000]}" id="NCID0EL2BG" xlink:type="simple">06°45'S; 80°93'W</named-content></named-content>, 5.ix.1966, Smithsonian Oceanographic Sorting Center coll., 160 m, 1 male, <abbrev xmlns:xlink="http://www.w3.org/1999/xlink" xlink:title="carapace length" id="ABBRID0EQ2BG" xlink:type="simple">cl</abbrev> 40.31 mm, <abbrev xmlns:xlink="http://www.w3.org/1999/xlink" xlink:title="carapace maximum width" id="ABBRID0EU2BG" xlink:type="simple">cw</abbrev> 32.05 mm (<named-content xmlns:xlink="http://www.w3.org/1999/xlink" content-type="dwc:institutional_code" xlink:type="simple">USNM</named-content> 1462673).</p></tp:treatment-sec><tp:treatment-sec sec-type="material" id="SECID0E42BG"><title>Material examined.</title><p>Ecuador, Gulf of Guayaquil, northwest of Tumbes, Southeast Pacific Biological Oceanographic Project (<abbrev xmlns:xlink="http://www.w3.org/1999/xlink" content-type="institution" xlink:title="Southeast Pacific Biological Oceanographic Project" id="ABBRID0ED3BG" xlink:type="simple">SEPBOP</abbrev>), R/V Anton Bruun, stn 768, <named-content xmlns:xlink="http://www.w3.org/1999/xlink" content-type="dwc:verbatimCoordinates" xlink:type="simple"><named-content content-type="geo-json" specific-use="{&#34;type&#34;:&#34;Point&#34;,&#34;coordinates&#34;:[-80.683333,-3.650000]}" id="NCID0EL3BG" xlink:type="simple">03°39'S; 80°41'W</named-content></named-content>, 10.ix.1966, Smithsonian Oceanographic Sorting Center coll., 13 m, 1 juvenile female (<named-content xmlns:xlink="http://www.w3.org/1999/xlink" content-type="dwc:institutional_code" xlink:type="simple">USNM</named-content> 1460378). Peru, off Paita, Piura, Southeast Pacific Biological Oceanographic Project (<abbrev xmlns:xlink="http://www.w3.org/1999/xlink" content-type="institution" xlink:title="Southeast Pacific Biological Oceanographic Project" id="ABBRID0EV3BG" xlink:type="simple">SEPBOP</abbrev>), R/V Anton Bruun, stn 627-A, 05°01' / 05°02'S; 81°25' / 81°24'W, 03.vi.1966, Smithsonian Oceanographic Sorting Center coll., 200–311 m, 6 males, 3 juveniles males, 5 females, 1 ovigerous females (<named-content xmlns:xlink="http://www.w3.org/1999/xlink" content-type="dwc:institutional_code" xlink:type="simple">USNM</named-content> 1462735), off Isla Lobos de Tierra, Southeast Pacific Biological Oceanographic Project (<abbrev xmlns:xlink="http://www.w3.org/1999/xlink" content-type="institution" xlink:title="Southeast Pacific Biological Oceanographic Project" id="ABBRID0E63BG" xlink:type="simple">SEPBOP</abbrev>), R/V Anton Bruun, stn 635A, 06°27' / 06°23'S; 80°56' / 80°55'W, 05.vi.1966, Smithsonian Oceanographic Sorting Center coll., 160 m, 4 males, 7 ovigerous female (<named-content xmlns:xlink="http://www.w3.org/1999/xlink" content-type="dwc:institutional_code" xlink:type="simple">USNM</named-content> 1462736).</p></tp:treatment-sec><tp:treatment-sec sec-type="material" id="SECID0EJ4BG"><title>Comparative material.</title><p><italic><tp:taxon-name><tp:taxon-name-part taxon-name-part-type="genus" reg="Chorilia">Chorilia</tp:taxon-name-part><tp:taxon-name-part taxon-name-part-type="species" reg="longipes">longipes</tp:taxon-name-part></tp:taxon-name></italic> Dana, 1851. Canada, British Columbia, Queen Charlotte Islands, Port Hardy, United States Fish Commission, R/V Albatross, stn 2862, <named-content xmlns:xlink="http://www.w3.org/1999/xlink" content-type="dwc:verbatimCoordinates" xlink:type="simple"><named-content content-type="geo-json" specific-use="{&#34;type&#34;:&#34;Point&#34;,&#34;coordinates&#34;:[-127.600000,50.816667]}" id="NCID0E44BG" xlink:type="simple">50°49'N; 127°36'W</named-content></named-content>, 1.ix.1888, 3 males, 5 females, 2 juveniles (<named-content xmlns:xlink="http://www.w3.org/1999/xlink" content-type="dwc:institutional_code" xlink:type="simple">USNM</named-content> 15497). United States of America, Alaska, vicinity of Yes Bay, Behm Canal, east end Square Island, Spacious Bay S, 48W, 19 miles, 130–193 m, 8.vii.1903, 2 males, 2 females (<named-content xmlns:xlink="http://www.w3.org/1999/xlink" content-type="dwc:institutional_code" xlink:type="simple">USNM</named-content> 31637). California, Farallon Island, R/V Velero, EPA Farallon Study Expedition, stn 1, R Carney coll. det., 17 specimens (<named-content xmlns:xlink="http://www.w3.org/1999/xlink" content-type="dwc:institutional_code" xlink:type="simple">USNM</named-content> 1420706). California, NE of Santa Barbara Island, Channel Islands, United States Fish Commission, R/V Albatross, stn 4416, 591–819 m, 12.iv.1904, 13 specimens (<named-content xmlns:xlink="http://www.w3.org/1999/xlink" content-type="dwc:institutional_code" xlink:type="simple">USNM</named-content> 46534).</p><p><italic><tp:taxon-name><tp:taxon-name-part taxon-name-part-type="genus" reg="Pugettia">Pugettia</tp:taxon-name-part><tp:taxon-name-part taxon-name-part-type="species" reg="nipponensis">nipponensis</tp:taxon-name-part></tp:taxon-name></italic> Rathbun, 1932. Japan, Honshu Island, Doumiki-saki, R/V Albatross, stn 3771, 05.vi.1900, MJ Rathbun det., male holotype (<named-content xmlns:xlink="http://www.w3.org/1999/xlink" content-type="dwc:institutional_code" xlink:type="simple">USNM</named-content> 48254).</p><p><italic><tp:taxon-name><tp:taxon-name-part taxon-name-part-type="genus" reg="Pugettia">Pugettia</tp:taxon-name-part><tp:taxon-name-part taxon-name-part-type="species" reg="quadridens">quadridens</tp:taxon-name-part></tp:taxon-name></italic> (De Haan, 1839). South Korea, Dolsan Island, Sea of Japan, 1 juvenile, DNA only (<named-content xmlns:xlink="http://www.w3.org/1999/xlink" content-type="dwc:institutional_code" xlink:type="simple">ULLZ</named-content> 13538). Japan, Honshu Island, Suruga Bay, Omae Zaki, R/V Albatross, stn 3730, 16.v.1900, MJ Rathbun det., 1 male, 1 female (<named-content xmlns:xlink="http://www.w3.org/1999/xlink" content-type="dwc:institutional_code" xlink:type="simple">USNM</named-content> 49925).</p><p><italic><tp:taxon-name><tp:taxon-name-part taxon-name-part-type="genus" reg="Scyramathia">Scyramathia</tp:taxon-name-part><tp:taxon-name-part taxon-name-part-type="species" reg="vesicularis">vesicularis</tp:taxon-name-part></tp:taxon-name></italic> Rathbun, 1907. Ecuador, South of Española, Galapagos Islands, <named-content xmlns:xlink="http://www.w3.org/1999/xlink" content-type="dwc:verbatimCoordinates" xlink:type="simple"><named-content content-type="geo-json" specific-use="{&#34;type&#34;:&#34;Point&#34;,&#34;coordinates&#34;:[-89.975833,-1.856389]}" id="NCID0EQAAI" xlink:type="simple">1°50'83"S; 89°58'33"W</named-content></named-content>, R/V Albatross, stn 4642, 549 m, 7.xi.1904, MJ Rathbun det., male holotype (<named-content xmlns:xlink="http://www.w3.org/1999/xlink" content-type="dwc:institutional_code" xlink:type="simple">USNM</named-content> 32860).</p><p><italic><tp:taxon-name><tp:taxon-name-part taxon-name-part-type="genus" reg="Scyra">Scyra</tp:taxon-name-part><tp:taxon-name-part taxon-name-part-type="species" reg="acutifrons">acutifrons</tp:taxon-name-part></tp:taxon-name></italic><xref ref-type="bibr" rid="B7">Dana 1851</xref>. United States of America, Washington, Port Orchard, Puget Sound, vi.1889, OB Johnson coll., MJ Rathbun det., 8 males, 3 females (<named-content xmlns:xlink="http://www.w3.org/1999/xlink" content-type="dwc:institutional_code" xlink:type="simple">USNM</named-content> 14966). Washington, Lopez Island, Rock Point, 48N; 122W, G Paulay coll., 22.vi.2007, DNA only (UF 11955).</p></tp:treatment-sec><tp:treatment-sec sec-type="Type-locality" id="SECID0EQBAI"><title>Type-locality.</title><p>Peru, off Paita, Piura, 05°01'S to <named-content xmlns:xlink="http://www.w3.org/1999/xlink" content-type="dwc:verbatimCoordinates" xlink:type="simple"><named-content content-type="geo-json" specific-use="{&#34;type&#34;:&#34;Point&#34;,&#34;coordinates&#34;:[-81.416667,-5.033333]}" id="NCID0EZBAI" xlink:type="simple">05°02'S; 81°25'W</named-content></named-content> to 81°24'W, 200–311 m.</p></tp:treatment-sec><tp:treatment-sec sec-type="diagnosis" id="SECID0E5BAI"><title>Diagnosis.</title><p>Same as for the genus.</p></tp:treatment-sec><tp:treatment-sec sec-type="description" id="SECID0EDCAI"><title>Description.</title><p>Carapace distinctly sub-circular in outline, surface prominently inflated, particularly swollen at protogastric and branchial regions. Urogastric region compressed by metabranchial lobes into a deep furrow. Four spines - mesogastric, metagastric, cardiac, intestinal – along dorsal carapace midline. Dorsal carapace sparsely <!--PageBreak -->covered with long simple and hooked setae. Gastric region with two lateral spines, one protogastric, one mesogastric. One hepatic, one small sub-hepatic spines. Branchial region with four protobranchial spines; mesobranchial with four long, five shorter <!--PageBreak -->spines; two metabranchial, one lateral, one mesial spine above metabranchial lobe. Mesial border of branchial region with one distinct spine near the furrow, one cardiac and one intestinal spine. Branchiostegal region with two rows of spines, superior row with five strong, acute spines along most of posteroinferior half of molt line, at least five smaller spines in lower row. Gastric region delimited by shallow grooves; branchial, cardiac, intestinal regions delimited by well-marked grooves. Gastric, branchial regions with few tubercles or small spines. Pterygostomial region sub-triangular with five acute spines, few tubercles on lateral margin, smooth medially, inflated, visible in dorsal view. Thoracic pleurites V–VII gymnopleura.</p><p>Rostrum bifurcated, short, straight, more divergent in juveniles. Supraorbital spine acute, pointed forward. Postorbital spine long, curved beyond eyes. Eyes not retractable. Basal article of antenna narrow, second article long with two spines, one anterolateral, one posterolateral; one small sub-orbital spine in line with antennal gland. Antennae exceeding the rostral length, visible dorsally, flagellum short, thin; third antennal article longest; third and fourth antennal articles thick, cylindrical. Antennular fossae longitudinally ovate, longer than wide; interantennular septum long compressed laterally, forming ventrally-directed keel.</p><p>Epistome narrower than antennular fossae, anterior margin smooth, posterior margin crenulated; antennal gland open in epistome. Endostome with two obliquely prominent, longitudinal, very curved endostomial ridges. Buccal field sub-rectangular, longer than wide, narrower at posterior edge with smooth anterolateral angles.</p><p>Third maxillipeds covering buccal frame posteriorly, incompletely covering in anterior margin. Exopod long, nearly reaching distal margin of merus; ventral face with small process extending to posterolateral margin of merus. Ischium distinctly longer than broad, dorsal face smooth, deeply sculpted; crista dentata with very small, rounded teeth. Merus slightly longer than half of ischium, anteromesial border partially covering the propodus; anterior margin deeply incised, anterolateral margins slightly expanded, rounded. Palp cylindrical, slightly overreaching ischiomeral suture. Carpus, propodus and dactylus smooth; Propodus short, dactylus long and thin, with row of long setae on the distal margin. Male chelipeds equal, long, strong; merus, carpus and propodus sculpted by distinct sulcus in lateral and mesial faces; ischium smooth; merus armed with four dorsal spines, two smaller ventral spines; carpus with 3–4 blunt tubercles; propodus smooth; dactylus and fixed finger smooth, with same size as palm, cutting edges with sub-equal teeth in distal half, distinct proximal tooth in larger males; juvenile males and females fingers without gap.</p><p><abbrev xmlns:xlink="http://www.w3.org/1999/xlink" xlink:title="pereopod 2" id="ABBRID0ESCAI" xlink:type="simple">P2</abbrev>–<abbrev xmlns:xlink="http://www.w3.org/1999/xlink" xlink:title="pereopod 5" id="ABBRID0EWCAI" xlink:type="simple">P5</abbrev> long, slender, cylindrical, armed with distinct spine in distal margin of merus. <abbrev xmlns:xlink="http://www.w3.org/1999/xlink" xlink:title="pereopod 2" id="ABBRID0E1CAI" xlink:type="simple">P2</abbrev> much longer than cheliped; <abbrev xmlns:xlink="http://www.w3.org/1999/xlink" xlink:title="pereopod 3" id="ABBRID0E5CAI" xlink:type="simple">P3</abbrev>–<abbrev xmlns:xlink="http://www.w3.org/1999/xlink" xlink:title="pereopod 5" id="ABBRID0ECDAI" xlink:type="simple">P5</abbrev> progressively decreasing in length. Females with long, slender chelipeds. All legs covered with sparse, long simple setae.</p><p>Male thoracic sternite I-IV fused, broadly triangular, smooth; posterior half strongly sloping down in ventral view, forming a carina along lateral margin of telson. Sterno-pleonal cavity longer than telson, leaving gap between telson and anterior margin. Male sternites V–VII smooth; sternite VIII extending laterally beyond sterno-pleonal cavity, visible in ventral view. Margin of male episternites IV–VII smooth; female episternites IV–VII smooth, densely covered with small pubescence.</p><!--PageBreak  --><p>Male pleonal somites I–VI, telson free, smooth, slightly raised medially forming a low longitudinal ridge; first somite with distinct spine. Female pleonal somites I–IV, telson free; pleon markedly arched covering entire sterno-pleonal cavity; second somite <!--PageBreak -->with a distinct tubercle, sometimes forming a spine. Telson sub-triangular, terminating in rounded apex in males; female telson transversely oval.</p><p>First gonopod longer than thoracic sternal suture IV-V, straight proximally and medially, distinctly curved inwards sub-distally, convergent anteriorly; apical plate curved down with three well-pronounced lobes. Mesial lobe small, densely spinulate, curving toward sternal margin; distal lobe bilobed, long, tip rounded upwards; lateral lobe shorter than distal lobe, curved upward. <abbrev xmlns:xlink="http://www.w3.org/1999/xlink" xlink:title="second gonopod or male pleopod 2" id="ABBRID0EODAI" xlink:type="simple">G2</abbrev> slender, straight, about 1/4 of <abbrev xmlns:xlink="http://www.w3.org/1999/xlink" xlink:title="first gonopod or male pleopod 1" id="ABBRID0ESDAI" xlink:type="simple">G1</abbrev> total length.</p></tp:treatment-sec><tp:treatment-sec sec-type="distribution" id="SECID0EWDAI"><title>Distribution.</title><p>Ecuador, from Tumbes to Peru, Isla Lobos de Tierra at depths between 13 to 311 m.</p></tp:treatment-sec><tp:treatment-sec sec-type="etymology" id="SECID0E2DAI"><title>Etymology.</title><p>The specific epithet <italic>aulix</italic> is the feminine Latin noun for “furrow” or “sulcus”, and alludes to the furrow in the intestinal region formed by the junction of the highly inflated branchial regions.</p></tp:treatment-sec><tp:treatment-sec sec-type="remarks" id="SECID0ELEAI"><title>Remarks.</title><p><italic><tp:taxon-name><tp:taxon-name-part taxon-name-part-type="genus" reg="Solinca">Solinca</tp:taxon-name-part><tp:taxon-name-part taxon-name-part-type="species" reg="aulix">aulix</tp:taxon-name-part></tp:taxon-name></italic> can be distinguished from <italic><tp:taxon-name><tp:taxon-name-part taxon-name-part-type="genus" reg="Chorilia">Chorilia</tp:taxon-name-part><tp:taxon-name-part taxon-name-part-type="species" reg="longipes">longipes</tp:taxon-name-part></tp:taxon-name></italic> by a unique set of characters, which include: (i) rostral spines of <italic><tp:taxon-name><tp:taxon-name-part taxon-name-part-type="genus" reg="Solinca">Solinca</tp:taxon-name-part><tp:taxon-name-part taxon-name-part-type="species" reg="aulix">aulix</tp:taxon-name-part></tp:taxon-name></italic> shorter than <italic><tp:taxon-name><tp:taxon-name-part taxon-name-part-type="genus" reg="Chorilia">C.</tp:taxon-name-part><tp:taxon-name-part taxon-name-part-type="species" reg="longipes">longipes</tp:taxon-name-part></tp:taxon-name></italic> (Fig. <xref ref-type="fig" rid="F6">6A, B, G</xref>); (ii) postorbital spines long, curved beyond eyes in <italic><tp:taxon-name><tp:taxon-name-part taxon-name-part-type="genus" reg="Solinca">Solinca</tp:taxon-name-part></tp:taxon-name></italic> (vs. truncated postorbital process curved medially in <italic><tp:taxon-name><tp:taxon-name-part taxon-name-part-type="genus" reg="Chorilia">C.</tp:taxon-name-part><tp:taxon-name-part taxon-name-part-type="species" reg="longipes">longipes</tp:taxon-name-part></tp:taxon-name></italic>) (Fig. <xref ref-type="fig" rid="F6">6A, B, G</xref>); (iii) protogastric and branchial regions distinctly swollen in <italic><tp:taxon-name><tp:taxon-name-part taxon-name-part-type="genus" reg="Solinca">Solinca</tp:taxon-name-part><tp:taxon-name-part taxon-name-part-type="species" reg="aulix">aulix</tp:taxon-name-part></tp:taxon-name></italic> (vs. protogastric and branchial regions weakly swollen in <italic><tp:taxon-name><tp:taxon-name-part taxon-name-part-type="genus" reg="Chorilia">C.</tp:taxon-name-part><tp:taxon-name-part taxon-name-part-type="species" reg="longipes">longipes</tp:taxon-name-part></tp:taxon-name></italic>) (Fig. <xref ref-type="fig" rid="F6">6A, B, G</xref>); (iv) urogastric region compressed by metabranchial regions forming a furrow in <italic><tp:taxon-name><tp:taxon-name-part taxon-name-part-type="genus" reg="Solinca">Solinca</tp:taxon-name-part><tp:taxon-name-part taxon-name-part-type="species" reg="aulix">aulix</tp:taxon-name-part></tp:taxon-name></italic> (vs. urogastric region not compressed and with some tubercles in <italic><tp:taxon-name><tp:taxon-name-part taxon-name-part-type="genus" reg="Chorilia">C.</tp:taxon-name-part><tp:taxon-name-part taxon-name-part-type="species" reg="longipes">longipes</tp:taxon-name-part></tp:taxon-name></italic>) (Fig. <xref ref-type="fig" rid="F6">6A, B, G</xref>); (v) anterolateral border of the merus of the third maxilliped rounded in <italic><tp:taxon-name><tp:taxon-name-part taxon-name-part-type="genus" reg="Solinca">Solinca</tp:taxon-name-part><tp:taxon-name-part taxon-name-part-type="species" reg="aulix">aulix</tp:taxon-name-part></tp:taxon-name></italic> (vs. anterolateral border of the merus of the third maxilliped pointed in <italic><tp:taxon-name><tp:taxon-name-part taxon-name-part-type="genus" reg="Chorilia">C.</tp:taxon-name-part><tp:taxon-name-part taxon-name-part-type="species" reg="longipes">longipes</tp:taxon-name-part></tp:taxon-name></italic>) (Fig. <xref ref-type="fig" rid="F6">6C, D, H</xref>); (vi) pterygostomial region inflated, visible in dorsal view in <italic><tp:taxon-name><tp:taxon-name-part taxon-name-part-type="genus" reg="Solinca">Solinca</tp:taxon-name-part><tp:taxon-name-part taxon-name-part-type="species" reg="aulix">aulix</tp:taxon-name-part></tp:taxon-name></italic> (vs. pterygostomial region not inflated and not visible in dorsal view in <italic><tp:taxon-name><tp:taxon-name-part taxon-name-part-type="genus" reg="Chorilia">C.</tp:taxon-name-part><tp:taxon-name-part taxon-name-part-type="species" reg="longipes">longipes</tp:taxon-name-part></tp:taxon-name></italic>) (Fig. <xref ref-type="fig" rid="F6">6C, D, H</xref>); (vii) third and fourth antennal articles short and cylindrical in <italic><tp:taxon-name><tp:taxon-name-part taxon-name-part-type="genus" reg="Solinca">Solinca</tp:taxon-name-part><tp:taxon-name-part taxon-name-part-type="species" reg="aulix">aulix</tp:taxon-name-part></tp:taxon-name></italic> (vs. third and fourth antennal articles long and flattened in <italic><tp:taxon-name><tp:taxon-name-part taxon-name-part-type="genus" reg="Chorilia">C.</tp:taxon-name-part><tp:taxon-name-part taxon-name-part-type="species" reg="longipes">longipes</tp:taxon-name-part></tp:taxon-name></italic>); and (viii) <abbrev xmlns:xlink="http://www.w3.org/1999/xlink" xlink:title="first gonopod or male pleopod 1" id="ABBRID0EVKAI" xlink:type="simple">G1</abbrev> slightly overreaching the thoracic sternal suture IV-V in <italic><tp:taxon-name><tp:taxon-name-part taxon-name-part-type="genus" reg="Solinca">Solinca</tp:taxon-name-part><tp:taxon-name-part taxon-name-part-type="species" reg="aulix">aulix</tp:taxon-name-part></tp:taxon-name></italic> (Fig. <xref ref-type="fig" rid="F7">7D–G</xref>) (vs. <abbrev xmlns:xlink="http://www.w3.org/1999/xlink" xlink:title="first gonopod or male pleopod 1" id="ABBRID0EILAI" xlink:type="simple">G1</abbrev> distinctly overreaching the thoracic sternal suture IV-V in <italic><tp:taxon-name><tp:taxon-name-part taxon-name-part-type="genus" reg="Chorilia">C.</tp:taxon-name-part><tp:taxon-name-part taxon-name-part-type="species" reg="longipes">longipes</tp:taxon-name-part></tp:taxon-name></italic>).</p><fig id="F6" position="float" orientation="portrait"><label>Figure 6.</label><caption><p><italic><tp:taxon-name><tp:taxon-name-part taxon-name-part-type="genus" reg="Solinca">Solinca</tp:taxon-name-part><tp:taxon-name-part taxon-name-part-type="species" reg="aulix">aulix</tp:taxon-name-part></tp:taxon-name></italic> gen. n. et sp. n. (<bold>A–F</bold>), male holotype, <abbrev xmlns:xlink="http://www.w3.org/1999/xlink" xlink:title="carapace length" id="ABBRID0EMMAI" xlink:type="simple">cl</abbrev> 37.30 mm, <abbrev xmlns:xlink="http://www.w3.org/1999/xlink" xlink:title="carapace maximum width" id="ABBRID0EQMAI" xlink:type="simple">cw</abbrev> 28.2 mm, (<named-content xmlns:xlink="http://www.w3.org/1999/xlink" content-type="dwc:institutional_code" xlink:type="simple">USNM</named-content> 1462734) (<bold>A, C, E</bold>); Female paratype, <abbrev xmlns:xlink="http://www.w3.org/1999/xlink" xlink:title="carapace length" id="ABBRID0E2MAI" xlink:type="simple">cl</abbrev> 39.5 mm, <abbrev xmlns:xlink="http://www.w3.org/1999/xlink" xlink:title="carapace maximum width" id="ABBRID0E6MAI" xlink:type="simple">cw</abbrev> 29.8 mm (<named-content xmlns:xlink="http://www.w3.org/1999/xlink" content-type="dwc:institutional_code" xlink:type="simple">USNM</named-content> 1462685) (<bold>B, D, F</bold>). <italic><tp:taxon-name><tp:taxon-name-part taxon-name-part-type="genus" reg="Chorilia">Chorilia</tp:taxon-name-part><tp:taxon-name-part taxon-name-part-type="species" reg="longipes">longipes</tp:taxon-name-part></tp:taxon-name></italic> Dana, 1851, male, <abbrev xmlns:xlink="http://www.w3.org/1999/xlink" xlink:title="carapace length" id="ABBRID0EVNAI" xlink:type="simple">cl</abbrev> 56.5 mm, <abbrev xmlns:xlink="http://www.w3.org/1999/xlink" xlink:title="carapace maximum width" id="ABBRID0EZNAI" xlink:type="simple">cw</abbrev> 48.1 mm (<named-content xmlns:xlink="http://www.w3.org/1999/xlink" content-type="dwc:institutional_code" xlink:type="simple">USNM</named-content> 46534) (<bold>G, H</bold>). Habitus, dorsal view (<bold>A, B, G</bold>); Ventral view (<bold>C, D, H</bold>); Lateral view (<bold>E, F</bold>). Scale bars: 10 mm.</p></caption><graphic xmlns:xlink="http://www.w3.org/1999/xlink" xlink:href="zookeys-825-001-g006.jpg" position="float" orientation="portrait" xlink:type="simple" id="oo_265348.jpg"/></fig><fig id="F7" position="float" orientation="portrait"><label>Figure 7.</label><caption><p><italic><tp:taxon-name><tp:taxon-name-part taxon-name-part-type="genus" reg="Collodes">Collodes</tp:taxon-name-part><tp:taxon-name-part taxon-name-part-type="species" reg="anartius">anartius</tp:taxon-name-part></tp:taxon-name></italic> sp. n., male paratype (<named-content xmlns:xlink="http://www.w3.org/1999/xlink" content-type="dwc:institutional_code" xlink:type="simple">USNM</named-content> 142821) (<bold>A–C</bold>); First gonopod (<abbrev xmlns:xlink="http://www.w3.org/1999/xlink" xlink:title="first gonopod or male pleopod 1" id="ABBRID0EJPAI" xlink:type="simple">G1</abbrev>), right side, sternal view (<bold>A</bold>), pleonal view (<bold>B</bold>); Second gonopod (<abbrev xmlns:xlink="http://www.w3.org/1999/xlink" xlink:title="second gonopod or male pleopod 2" id="ABBRID0ERPAI" xlink:type="simple">G2</abbrev>), right side (<bold>C</bold>). <italic><tp:taxon-name><tp:taxon-name-part taxon-name-part-type="genus" reg="Solinca">Solinca</tp:taxon-name-part><tp:taxon-name-part taxon-name-part-type="species" reg="aulix">aulix</tp:taxon-name-part></tp:taxon-name></italic> gen. n. et sp. n., paratype male (<named-content xmlns:xlink="http://www.w3.org/1999/xlink" content-type="dwc:institutional_code" xlink:type="simple">USNM</named-content> 1462673) (<bold>D–G</bold>); First gonopod (<abbrev xmlns:xlink="http://www.w3.org/1999/xlink" xlink:title="first gonopod or male pleopod 1" id="ABBRID0EJQAI" xlink:type="simple">G1</abbrev>), left side, pleonal view (<bold>D, F</bold>), sternal view (<bold>E</bold>); Second gonopod (<abbrev xmlns:xlink="http://www.w3.org/1999/xlink" xlink:title="second gonopod or male pleopod 2" id="ABBRID0ERQAI" xlink:type="simple">G2</abbrev>), left side (<bold>G</bold>). Scale bars: 1 mm (<bold>A, D</bold>); 0.5 mm (<bold>B, C, E–G</bold>).</p></caption><graphic xmlns:xlink="http://www.w3.org/1999/xlink" xlink:href="zookeys-825-001-g007.jpg" position="float" orientation="portrait" xlink:type="simple" id="oo_265349.jpg"/></fig></tp:treatment-sec><ref-list><ref id="B7"><mixed-citation xmlns:xlink="http://www.w3.org/1999/xlink" xlink:type="simple"><person-group><name name-style="western"><surname>Dana</surname><given-names>JD</given-names></name></person-group> (<year>1851</year>) On the classification of the maioid <tp:taxon-name><tp:taxon-name-part taxon-name-part-type="subphylum">Crustacea</tp:taxon-name-part></tp:taxon-name> or <tp:taxon-name><tp:taxon-name-part taxon-name-part-type="infraorder">Oxyrhyncha</tp:taxon-name-part></tp:taxon-name>. American Journal of Science series 2, 11(33): 425–434. <ext-link xlink:type="simple" ext-link-type="uri" xlink:href="http://www.biodiversitylibrary.org/item/88952">http://www.biodiversitylibrary.org/item/88952</ext-link></mixed-citation></ref></ref-list></tp:taxon-treatment>
